# Supplementary material for: Ab Initio Thermochemistry of Highly Flexible Molecules for Thermal Decomposition Analysis
Source: J Chem Theory Comput. 2023 Jun 13;19(12):3652–63. doi: 10.1021/acs.jctc.3c00265 (PMC10308812; doi:10.1021/acs.jctc.3c00265)
Supplement: Supplementary file 2 — ct3c00265_si_002.txt [file ct3c00265_si_002.txt]

#Conformers (MMFF94 force field)

    0.0000    0.0000    0.0000 C   0  0  0  0  0  0 
    1.5204    0.0000    0.0000 C   0  0  0  0  0  0 
    2.0804    1.4222    0.0000 C   0  0  0  0  0  0 
    3.6100    1.4178    0.0000 C   0  0  0  0  0  0 
    4.1705    2.8409    0.0000 C   0  0  0  0  0  0 
    5.7001    2.8365    0.0000 C   0  0  0  0  0  0 
    6.2606    4.2596    0.0000 C   0  0  0  0  0  0 
    7.7902    4.2552   -0.0000 C   0  0  0  0  0  0 
    8.3507    5.6783   -0.0000 C   0  0  0  0  0  0 
    9.8803    5.6738   -0.0000 C   0  0  0  0  0  0 
   10.4408    7.0970   -0.0000 C   0  0  0  0  0  0 
   11.9704    7.0925   -0.0000 C   0  0  0  0  0  0 
   12.5309    8.5157   -0.0000 C   0  0  0  0  0  0 
   14.0605    8.5112   -0.0000 C   0  0  0  0  0  0 
   14.6210    9.9344   -0.0000 C   0  0  0  0  0  0 
   16.1506    9.9300   -0.0000 C   0  0  0  0  0  0 
   16.7106   11.3522   -0.0000 C   0  0  0  0  0  0 
   18.2310   11.3522   -0.0000 C   0  0  0  0  0  0 
   -0.3923    0.5070   -0.8874 H   0  0  0  0  0  0 
   -0.3923    0.5070    0.8874 H   0  0  0  0  0  0 
   -0.3790   -1.0268    0.0000 H   0  0  0  0  0  0 
    1.8799   -0.5419   -0.8825 H   0  0  0  0  0  0 
    1.8799   -0.5419    0.8825 H   0  0  0  0  0  0 
    1.7145    1.9611    0.8824 H   0  0  0  0  0  0 
    1.7145    1.9611   -0.8824 H   0  0  0  0  0  0 
    3.9757    0.8789   -0.8825 H   0  0  0  0  0  0 
    3.9757    0.8789    0.8825 H   0  0  0  0  0  0 
    3.8048    3.3798    0.8825 H   0  0  0  0  0  0 
    3.8048    3.3798   -0.8825 H   0  0  0  0  0  0 
    6.0658    2.2976   -0.8825 H   0  0  0  0  0  0 
    6.0658    2.2976    0.8825 H   0  0  0  0  0  0 
    5.8949    4.7985    0.8825 H   0  0  0  0  0  0 
    5.8949    4.7985   -0.8825 H   0  0  0  0  0  0 
    8.1559    3.7163   -0.8825 H   0  0  0  0  0  0 
    8.1559    3.7163    0.8825 H   0  0  0  0  0  0 
    7.9850    6.2172    0.8825 H   0  0  0  0  0  0 
    7.9850    6.2172   -0.8825 H   0  0  0  0  0  0 
   10.2460    5.1350   -0.8825 H   0  0  0  0  0  0 
   10.2460    5.1350    0.8825 H   0  0  0  0  0  0 
   10.0751    7.6359    0.8825 H   0  0  0  0  0  0 
   10.0751    7.6359   -0.8825 H   0  0  0  0  0  0 
   12.3361    6.5537   -0.8825 H   0  0  0  0  0  0 
   12.3361    6.5537    0.8825 H   0  0  0  0  0  0 
   12.1651    9.0546    0.8825 H   0  0  0  0  0  0 
   12.1651    9.0546   -0.8825 H   0  0  0  0  0  0 
   14.4262    7.9724   -0.8825 H   0  0  0  0  0  0 
   14.4262    7.9724    0.8825 H   0  0  0  0  0  0 
   14.2553   10.4733    0.8825 H   0  0  0  0  0  0 
   14.2553   10.4733   -0.8825 H   0  0  0  0  0  0 
   16.5165    9.3910   -0.8824 H   0  0  0  0  0  0 
   16.5165    9.3910    0.8824 H   0  0  0  0  0  0 
   16.3511   11.8941    0.8825 H   0  0  0  0  0  0 
   16.3511   11.8941   -0.8825 H   0  0  0  0  0  0 
   18.6233   10.8452    0.8873 H   0  0  0  0  0  0 
   18.6100   12.3789   -0.0000 H   0  0  0  0  0  0 
   18.6233   10.8452   -0.8874 H   0  0  0  0  0  0 
  1  2  1  0
  1 19  1  0
  1 20  1  0
  1 21  1  0
  2  3  1  0
  2 22  1  0
  2 23  1  0
  3  4  1  0
  3 24  1  0
  3 25  1  0
  4  5  1  0
  4 26  1  0
  4 27  1  0
  5  6  1  0
  5 28  1  0
  5 29  1  0
  6  7  1  0
  6 30  1  0
  6 31  1  0
  7  8  1  0
  7 32  1  0
  7 33  1  0
  8  9  1  0
  8 34  1  0
  8 35  1  0
  9 10  1  0
  9 36  1  0
  9 37  1  0
 10 11  1  0
 10 38  1  0
 10 39  1  0
 11 12  1  0
 11 40  1  0
 11 41  1  0
 12 13  1  0
 12 42  1  0
 12 43  1  0
 13 14  1  0
 13 44  1  0
 13 45  1  0
 14 15  1  0
 14 46  1  0
 14 47  1  0
 15 16  1  0
 15 48  1  0
 15 49  1  0
 16 17  1  0
 16 50  1  0
 16 51  1  0
 17 18  1  0
 17 52  1  0
 17 53  1  0
 18 54  1  0
 18 55  1  0
 18 56  1  0
conformer 1  

    0.0000    0.0000    0.0000 H   0  0  0  0  0  0 
   -0.8703   -6.4982   -2.4821 H   0  0  0  0  0  0 
    1.4205    1.7089    2.1352 H   0  0  0  0  0  0 
   -2.6959   -8.2238   -2.6163 H   0  0  0  0  0  0 
    1.0971    2.2137    1.2168 C   0  0  0  0  0  0 
   -2.2496   -8.7608   -1.7705 C   0  0  0  0  0  0 
    1.0968    0.0000    0.0000 C   0  0  0  0  0  0 
   -0.4158   -7.0275   -1.6372 C   0  0  0  0  0  0 
   -0.7393   -8.5191   -1.7495 C   0  0  0  0  0  0 
    1.6092    1.4412    0.0000 C   0  0  0  0  0  0 
    1.2857    1.9461   -0.9184 H   0  0  0  0  0  0 
   -0.2894   -8.9244   -2.6640 H   0  0  0  0  0  0 
    0.0002    2.2138    1.2169 H   0  0  0  0  0  0 
   -2.6993   -8.3549   -0.8561 H   0  0  0  0  0  0 
   -0.8625   -6.6232   -0.7209 H   0  0  0  0  0  0 
    1.4202   -0.5048    0.9185 H   0  0  0  0  0  0 
    2.7084   -3.0328   -2.4043 H   0  0  0  0  0  0 
    1.3738   -4.8333   -3.4950 H   0  0  0  0  0  0 
    1.0956   -6.7885   -1.6202 C   0  0  0  0  0  0 
    1.6090   -0.7726   -1.2168 C   0  0  0  0  0  0 
    1.6094    3.6549    1.2169 C   0  0  0  0  0  0 
   -2.5730  -10.2516   -1.8822 C   0  0  0  0  0  0 
    2.7058   -0.7733   -1.2167 H   0  0  0  0  0  0 
    1.5379   -7.1452   -2.5584 H   0  0  0  0  0  0 
    2.7062    3.6551    1.2166 H   0  0  0  0  0  0 
   -2.1268  -10.7889   -1.0365 H   0  0  0  0  0  0 
    2.7060    1.4411   -0.0001 H   0  0  0  0  0  0 
   -0.2935   -9.0568   -0.9038 H   0  0  0  0  0  0 
    1.4216    3.9284    3.3538 H   0  0  0  0  0  0 
   -4.5327   -9.9614   -2.7495 H   0  0  0  0  0  0 
    1.0406   -4.4029   -2.5426 C   0  0  0  0  0  0 
    1.6130   -2.9859   -2.4334 C   0  0  0  0  0  0 
    1.0976    4.4268    2.4328 C   0  0  0  0  0  0 
   -4.0822  -10.4930   -1.9033 C   0  0  0  0  0  0 
    1.4765   -5.3212   -1.3977 C   0  0  0  0  0  0 
    1.0960   -2.2144   -1.2170 C   0  0  0  0  0  0 
    1.2857   -0.2671   -2.1349 H   0  0  0  0  0  0 
    1.5436   -7.3833   -0.8145 H   0  0  0  0  0  0 
   -2.1232  -10.6577   -2.7965 H   0  0  0  0  0  0 
    1.2861    4.1599    0.2984 H   0  0  0  0  0  0 
    0.0014    4.4333    2.4356 H   0  0  0  0  0  0 
   -4.5363  -10.0925   -0.9894 H   0  0  0  0  0  0 
    2.5663   -5.2643   -1.2867 H   0  0  0  0  0  0 
   -0.0007   -2.2136   -1.2209 H   0  0  0  0  0  0 
   -0.0529   -4.3445   -2.5850 H   0  0  0  0  0  0 
    1.3451   -2.4384   -3.3456 H   0  0  0  0  0  0 
    1.4182   -2.7090   -0.2939 H   0  0  0  0  0  0 
    1.0420   -4.9785   -0.4518 H   0  0  0  0  0  0 
    1.6047    5.8601    2.4366 C   0  0  0  0  0  0 
   -4.4079  -11.9739   -2.0143 C   0  0  0  0  0  0 
    1.2706    6.3969    1.5430 H   0  0  0  0  0  0 
   -5.4921  -12.1236   -2.0276 H   0  0  0  0  0  0 
    2.6986    5.8892    2.4663 H   0  0  0  0  0  0 
   -3.9986  -12.5304   -1.1651 H   0  0  0  0  0  0 
    1.2268    6.3935    3.3144 H   0  0  0  0  0  0 
   -3.9950  -12.3985   -2.9349 H   0  0  0  0  0  0 
  1  7  1  0
  2  8  1  0
  3  5  1  0
  4  6  1  0
  5 10  1  0
  5 13  1  0
  5 21  1  0
  6  9  1  0
  6 14  1  0
  6 22  1  0
  7 10  1  0
  7 16  1  0
  7 20  1  0
  8  9  1  0
  8 15  1  0
  8 19  1  0
  9 12  1  0
  9 28  1  0
 10 11  1  0
 10 27  1  0
 17 32  1  0
 18 31  1  0
 19 24  1  0
 19 35  1  0
 19 38  1  0
 20 23  1  0
 20 36  1  0
 20 37  1  0
 21 25  1  0
 21 33  1  0
 21 40  1  0
 22 26  1  0
 22 34  1  0
 22 39  1  0
 29 33  1  0
 30 34  1  0
 31 32  1  0
 31 35  1  0
 31 45  1  0
 32 36  1  0
 32 46  1  0
 33 41  1  0
 33 49  1  0
 34 42  1  0
 34 50  1  0
 35 43  1  0
 35 48  1  0
 36 44  1  0
 36 47  1  0
 49 51  1  0
 49 53  1  0
 49 55  1  0
 50 52  1  0
 50 54  1  0
 50 56  1  0
conformer 2  

    0.0000    0.0000    0.0000 C   0  0  0  0  0  0 
    1.5205   -0.0000    0.0000 C   0  0  0  0  0  0 
    2.0781    1.4225    0.0000 C   0  0  0  0  0  0 
    3.6072    1.4251    0.0026 C   0  0  0  0  0  0 
    4.1595    2.8527    0.0040 C   0  0  0  0  0  0 
    5.6897    2.8543    0.0281 C   0  0  0  0  0  0 
    6.3010    4.2542   -0.0852 C   0  0  0  0  0  0 
    5.9768    5.1565    1.1079 C   0  0  0  0  0  0 
    6.7050    6.4990    1.0030 C   0  0  0  0  0  0 
    6.4790    7.4104    2.2142 C   0  0  0  0  0  0 
    5.0214    7.7927    2.4949 C   0  0  0  0  0  0 
    4.3652    8.5600    1.3448 C   0  0  0  0  0  0 
    2.9551    9.0593    1.6777 C   0  0  0  0  0  0 
    1.9230    7.9709    1.9917 C   0  0  0  0  0  0 
    1.7000    6.9925    0.8365 C   0  0  0  0  0  0 
    0.5850    5.9954    1.1590 C   0  0  0  0  0  0 
    0.3551    5.0277   -0.0014 C   0  0  0  0  0  0 
   -0.7445    4.0271    0.3158 C   0  0  0  0  0  0 
   -0.3923    0.5072   -0.8872 H   0  0  0  0  0  0 
   -0.3923    0.5072    0.8872 H   0  0  0  0  0  0 
   -0.3792   -1.0267    0.0000 H   0  0  0  0  0  0 
    1.8803   -0.5415    0.8826 H   0  0  0  0  0  0 
    1.8805   -0.5415   -0.8825 H   0  0  0  0  0  0 
    1.7117    1.9597   -0.8832 H   0  0  0  0  0  0 
    1.7103    1.9598    0.8824 H   0  0  0  0  0  0 
    3.9738    0.8886    0.8862 H   0  0  0  0  0  0 
    3.9774    0.8881   -0.8791 H   0  0  0  0  0  0 
    3.8043    3.3847   -0.8867 H   0  0  0  0  0  0 
    3.7689    3.3851    0.8784 H   0  0  0  0  0  0 
    6.0454    2.3724    0.9469 H   0  0  0  0  0  0 
    6.0620    2.2508   -0.8091 H   0  0  0  0  0  0 
    5.9591    4.7303   -1.0123 H   0  0  0  0  0  0 
    7.3895    4.1455   -0.1686 H   0  0  0  0  0  0 
    6.2652    4.6546    2.0391 H   0  0  0  0  0  0 
    4.8972    5.3288    1.1484 H   0  0  0  0  0  0 
    6.4057    7.0141    0.0832 H   0  0  0  0  0  0 
    7.7833    6.3156    0.9144 H   0  0  0  0  0  0 
    7.0662    8.3264    2.0738 H   0  0  0  0  0  0 
    6.8852    6.9188    3.1070 H   0  0  0  0  0  0 
    5.0014    8.4175    3.3967 H   0  0  0  0  0  0 
    4.4464    6.8921    2.7329 H   0  0  0  0  0  0 
    4.3308    7.9428    0.4413 H   0  0  0  0  0  0 
    4.9855    9.4312    1.0995 H   0  0  0  0  0  0 
    3.0123    9.7419    2.5348 H   0  0  0  0  0  0 
    2.5917    9.6572    0.8325 H   0  0  0  0  0  0 
    2.2158    7.4219    2.8938 H   0  0  0  0  0  0 
    0.9726    8.4656    2.2292 H   0  0  0  0  0  0 
    2.6221    6.4385    0.6288 H   0  0  0  0  0  0 
    1.4429    7.5500   -0.0722 H   0  0  0  0  0  0 
   -0.3438    6.5373    1.3743 H   0  0  0  0  0  0 
    0.8478    5.4312    2.0623 H   0  0  0  0  0  0 
    0.0827    5.5867   -0.9042 H   0  0  0  0  0  0 
    1.2820    4.4873   -0.2234 H   0  0  0  0  0  0 
   -1.6953    4.5358    0.5036 H   0  0  0  0  0  0 
   -0.4922    3.4333    1.2001 H   0  0  0  0  0  0 
   -0.8864    3.3408   -0.5249 H   0  0  0  0  0  0 
  1  2  1  0
  1 19  1  0
  1 20  1  0
  1 21  1  0
  2  3  1  0
  2 22  1  0
  2 23  1  0
  3  4  1  0
  3 24  1  0
  3 25  1  0
  4  5  1  0
  4 26  1  0
  4 27  1  0
  5  6  1  0
  5 28  1  0
  5 29  1  0
  6  7  1  0
  6 30  1  0
  6 31  1  0
  7  8  1  0
  7 32  1  0
  7 33  1  0
  8  9  1  0
  8 34  1  0
  8 35  1  0
  9 10  1  0
  9 36  1  0
  9 37  1  0
 10 11  1  0
 10 38  1  0
 10 39  1  0
 11 12  1  0
 11 40  1  0
 11 41  1  0
 12 13  1  0
 12 42  1  0
 12 43  1  0
 13 14  1  0
 13 44  1  0
 13 45  1  0
 14 15  1  0
 14 46  1  0
 14 47  1  0
 15 16  1  0
 15 48  1  0
 15 49  1  0
 16 17  1  0
 16 50  1  0
 16 51  1  0
 17 18  1  0
 17 52  1  0
 17 53  1  0
 18 54  1  0
 18 55  1  0
 18 56  1  0
conformer 3  

    0.0000    0.0000    0.0000 H   0  0  0  0  0  0 
    0.9890   -8.4056   -4.8621 H   0  0  0  0  0  0 
    0.0000    2.2138    1.2167 H   0  0  0  0  0  0 
    2.8857   -9.5865   -5.9832 H   0  0  0  0  0  0 
    1.0968    2.2138    1.2167 C   0  0  0  0  0  0 
    3.3768   -8.6206   -6.1534 C   0  0  0  0  0  0 
    1.0968    0.0000    0.0000 C   0  0  0  0  0  0 
    1.4901   -7.4306   -4.9008 C   0  0  0  0  0  0 
    3.0000   -7.6477   -5.0313 C   0  0  0  0  0  0 
    1.6091    1.4412    0.0000 C   0  0  0  0  0  0 
    1.2857    1.9461   -0.9185 H   0  0  0  0  0  0 
    3.5061   -6.6909   -5.2028 H   0  0  0  0  0  0 
    1.4202    1.7090    2.1352 H   0  0  0  0  0  0 
    4.4574   -8.8025   -6.0988 H   0  0  0  0  0  0 
    1.1051   -6.9098   -5.7848 H   0  0  0  0  0  0 
    1.4202   -0.5048    0.9185 H   0  0  0  0  0  0 
    1.2856   -2.4816   -3.3519 H   0  0  0  0  0  0 
    0.0001   -4.4271   -2.4329 H   0  0  0  0  0  0 
    1.0981   -6.6429   -3.6464 C   0  0  0  0  0  0 
    1.6091   -0.7725   -1.2167 C   0  0  0  0  0  0 
    1.6091    3.6551    1.2168 C   0  0  0  0  0  0 
    3.0270   -8.1017   -7.5499 C   0  0  0  0  0  0 
    1.2856   -0.2677   -2.1352 H   0  0  0  0  0  0 
    1.4671   -7.1639   -2.7545 H   0  0  0  0  0  0 
    2.7059    3.6552    1.2166 H   0  0  0  0  0  0 
    1.9419   -7.9840   -7.6461 H   0  0  0  0  0  0 
    2.7059    1.4412   -0.0000 H   0  0  0  0  0  0 
    3.3882   -8.0487   -4.0870 H   0  0  0  0  0  0 
    1.4211    3.9286    3.3537 H   0  0  0  0  0  0 
    3.0774  -10.0479   -8.4925 H   0  0  0  0  0  0 
    1.0969   -4.4276   -2.4334 C   0  0  0  0  0  0 
    1.6091   -2.9863   -2.4334 C   0  0  0  0  0  0 
    1.0971    4.4269    2.4327 C   0  0  0  0  0  0 
    3.5240   -9.0571   -8.6357 C   0  0  0  0  0  0 
    1.6090   -5.2004   -3.6511 C   0  0  0  0  0  0 
    1.0968   -2.2138   -1.2167 C   0  0  0  0  0  0 
    2.7059   -0.7725   -1.2167 H   0  0  0  0  0  0 
    0.0033   -6.6353   -3.5765 H   0  0  0  0  0  0 
    3.4763   -7.1123   -7.6980 H   0  0  0  0  0  0 
    1.2858    4.1600    0.2983 H   0  0  0  0  0  0 
    0.0009    4.4333    2.4353 H   0  0  0  0  0  0 
    4.6110   -9.1766   -8.5583 H   0  0  0  0  0  0 
    2.7047   -5.1900   -3.6465 H   0  0  0  0  0  0 
    0.0000   -2.2138   -1.2167 H   0  0  0  0  0  0 
    1.4207   -4.9328   -1.5153 H   0  0  0  0  0  0 
    2.7059   -2.9861   -2.4334 H   0  0  0  0  0  0 
    1.4202   -2.7186   -0.2983 H   0  0  0  0  0  0 
    1.2820   -4.6973   -4.5690 H   0  0  0  0  0  0 
    1.6041    5.8603    2.4364 C   0  0  0  0  0  0 
    3.1768   -8.5494  -10.0261 C   0  0  0  0  0  0 
    1.2261    6.3937    3.3142 H   0  0  0  0  0  0 
    3.6350   -7.5729  -10.2129 H   0  0  0  0  0  0 
    2.6980    5.8894    2.4663 H   0  0  0  0  0  0 
    3.5417   -9.2470  -10.7865 H   0  0  0  0  0  0 
    1.2700    6.3970    1.5428 H   0  0  0  0  0  0 
    2.0935   -8.4499  -10.1483 H   0  0  0  0  0  0 
  1  7  1  0
  2  8  1  0
  3  5  1  0
  4  6  1  0
  5 10  1  0
  5 13  1  0
  5 21  1  0
  6  9  1  0
  6 14  1  0
  6 22  1  0
  7 10  1  0
  7 16  1  0
  7 20  1  0
  8  9  1  0
  8 15  1  0
  8 19  1  0
  9 12  1  0
  9 28  1  0
 10 11  1  0
 10 27  1  0
 17 32  1  0
 18 31  1  0
 19 24  1  0
 19 35  1  0
 19 38  1  0
 20 23  1  0
 20 36  1  0
 20 37  1  0
 21 25  1  0
 21 33  1  0
 21 40  1  0
 22 26  1  0
 22 34  1  0
 22 39  1  0
 29 33  1  0
 30 34  1  0
 31 32  1  0
 31 35  1  0
 31 45  1  0
 32 36  1  0
 32 46  1  0
 33 41  1  0
 33 49  1  0
 34 42  1  0
 34 50  1  0
 35 43  1  0
 35 48  1  0
 36 44  1  0
 36 47  1  0
 49 51  1  0
 49 53  1  0
 49 55  1  0
 50 52  1  0
 50 54  1  0
 50 56  1  0
conformer 4  

    0.0000    0.0000    0.0000 H   0  0  0  0  0  0 
   -2.4938   -5.9126   -3.6730 H   0  0  0  0  0  0 
    1.4199    1.7090    2.1352 H   0  0  0  0  0  0 
   -4.4495   -7.7421   -2.1419 H   0  0  0  0  0  0 
    1.0965    2.2138    1.2167 C   0  0  0  0  0  0 
   -3.9378   -8.1646   -3.0150 C   0  0  0  0  0  0 
    1.0968    0.0000    0.0000 C   0  0  0  0  0  0 
   -2.1116   -6.4331   -2.7865 C   0  0  0  0  0  0 
   -2.4312   -7.9253   -2.8907 C   0  0  0  0  0  0 
    1.6090    1.4413    0.0000 C   0  0  0  0  0  0 
    2.7058    1.4413    0.0001 H   0  0  0  0  0  0 
   -1.9189   -8.3510   -3.7621 H   0  0  0  0  0  0 
   -0.0003    2.2137    1.2166 H   0  0  0  0  0  0 
   -4.3125   -7.6367   -3.8991 H   0  0  0  0  0  0 
   -2.6246   -6.0076   -1.9154 H   0  0  0  0  0  0 
    1.4202   -0.5048    0.9184 H   0  0  0  0  0  0 
    1.2372   -2.5114   -3.3547 H   0  0  0  0  0  0 
    1.7322   -4.9558   -3.2667 H   0  0  0  0  0  0 
   -0.6059   -6.1941   -2.6617 C   0  0  0  0  0  0 
    1.6092   -0.7725   -1.2168 C   0  0  0  0  0  0 
    1.6087    3.6551    1.2167 C   0  0  0  0  0  0 
   -4.2543   -9.6580   -3.1224 C   0  0  0  0  0  0 
    2.7060   -0.7717   -1.2165 H   0  0  0  0  0  0 
   -0.2234   -6.7138   -1.7748 H   0  0  0  0  0  0 
    2.7055    3.6554    1.2167 H   0  0  0  0  0  0 
   -3.7834  -10.0725   -4.0222 H   0  0  0  0  0  0 
    1.2856    1.9460   -0.9185 H   0  0  0  0  0  0 
   -2.0482   -8.4453   -2.0042 H   0  0  0  0  0  0 
    1.4204    3.9287    3.3536 H   0  0  0  0  0  0 
   -5.8896  -11.0475   -3.1071 H   0  0  0  0  0  0 
    1.2206   -4.4653   -2.4292 C   0  0  0  0  0  0 
    1.6081   -2.9838   -2.4369 C   0  0  0  0  0  0 
    1.0966    4.4270    2.4325 C   0  0  0  0  0  0 
   -5.7542   -9.9598   -3.1431 C   0  0  0  0  0  0 
   -0.2859   -4.7010   -2.5580 C   0  0  0  0  0  0 
    1.0971   -2.2148   -1.2165 C   0  0  0  0  0  0 
    1.2854   -0.2683   -2.1354 H   0  0  0  0  0  0 
   -0.0934   -6.6203   -3.5327 H   0  0  0  0  0  0 
   -3.8119  -10.1808   -2.2653 H   0  0  0  0  0  0 
    1.2855    4.1600    0.2982 H   0  0  0  0  0  0 
    0.0004    4.4333    2.4351 H   0  0  0  0  0  0 
   -6.2297   -9.5517   -2.2437 H   0  0  0  0  0  0 
   -0.8074   -4.2833   -1.6896 H   0  0  0  0  0  0 
    1.4243   -2.7201   -0.2998 H   0  0  0  0  0  0 
    1.5927   -4.9380   -1.5121 H   0  0  0  0  0  0 
    2.7028   -2.9180   -2.4686 H   0  0  0  0  0  0 
    0.0016   -2.2050   -1.2100 H   0  0  0  0  0  0 
   -0.6649   -4.1820   -3.4466 H   0  0  0  0  0  0 
    1.6035    5.8604    2.4363 C   0  0  0  0  0  0 
   -6.4643   -9.4261   -4.3776 C   0  0  0  0  0  0 
    1.2694    6.3970    1.5426 H   0  0  0  0  0  0 
   -6.4637   -8.3324   -4.3997 H   0  0  0  0  0  0 
    2.6974    5.8896    2.4662 H   0  0  0  0  0  0 
   -5.9895   -9.7920   -5.2934 H   0  0  0  0  0  0 
    1.2253    6.3938    3.3140 H   0  0  0  0  0  0 
   -7.5081   -9.7562   -4.3822 H   0  0  0  0  0  0 
  1  7  1  0
  2  8  1  0
  3  5  1  0
  4  6  1  0
  5 10  1  0
  5 13  1  0
  5 21  1  0
  6  9  1  0
  6 14  1  0
  6 22  1  0
  7 10  1  0
  7 16  1  0
  7 20  1  0
  8  9  1  0
  8 15  1  0
  8 19  1  0
  9 12  1  0
  9 28  1  0
 10 11  1  0
 10 27  1  0
 17 32  1  0
 18 31  1  0
 19 24  1  0
 19 35  1  0
 19 38  1  0
 20 23  1  0
 20 36  1  0
 20 37  1  0
 21 25  1  0
 21 33  1  0
 21 40  1  0
 22 26  1  0
 22 34  1  0
 22 39  1  0
 29 33  1  0
 30 34  1  0
 31 32  1  0
 31 35  1  0
 31 45  1  0
 32 36  1  0
 32 46  1  0
 33 41  1  0
 33 49  1  0
 34 42  1  0
 34 50  1  0
 35 43  1  0
 35 48  1  0
 36 44  1  0
 36 47  1  0
 49 51  1  0
 49 53  1  0
 49 55  1  0
 50 52  1  0
 50 54  1  0
 50 56  1  0
conformer 5  

    0.0000    0.0000    0.0000 H   0  0  0  0  0  0 
   -1.4741    0.7881   -1.7986 H   0  0  0  0  0  0 
   -0.0980    2.1441    1.1808 H   0  0  0  0  0  0 
   -1.4354    3.0966   -0.9796 H   0  0  0  0  0  0 
    0.9960    2.2233    1.1886 C   0  0  0  0  0  0 
   -2.5309    3.1307   -0.9365 C   0  0  0  0  0  0 
    1.0943    0.0000    0.0000 C   0  0  0  0  0  0 
   -2.5680    0.7638   -1.8095 C   0  0  0  0  0  0 
   -3.0806    1.7179   -0.7285 C   0  0  0  0  0  0 
    1.5748    1.4527    0.0000 C   0  0  0  0  0  0 
    1.2677    1.9381   -0.9346 H   0  0  0  0  0  0 
   -2.7751    1.3485    0.2581 H   0  0  0  0  0  0 
    1.3451    1.7699    2.1242 H   0  0  0  0  0  0 
   -2.8792    3.5211   -1.9004 H   0  0  0  0  0  0 
   -2.8893    1.1142   -2.7976 H   0  0  0  0  0  0 
    1.4175   -0.4987    0.9215 H   0  0  0  0  0  0 
   -0.8562   -1.9334   -0.4845 H   0  0  0  0  0  0 
   -0.5704   -0.8389   -2.9131 H   0  0  0  0  0  0 
   -3.0716   -0.6644   -1.5840 C   0  0  0  0  0  0 
    1.6272   -0.7688   -1.2122 C   0  0  0  0  0  0 
    1.3972    3.6982    1.1483 C   0  0  0  0  0  0 
   -2.9643    4.0711    0.1885 C   0  0  0  0  0  0 
    1.3759   -0.2318   -2.1332 H   0  0  0  0  0  0 
   -2.8232   -0.9906   -0.5683 H   0  0  0  0  0  0 
    1.0470    4.1476    0.2111 H   0  0  0  0  0  0 
   -2.6149    3.6768    1.1505 H   0  0  0  0  0  0 
    2.6702    1.4822    0.0370 H   0  0  0  0  0  0 
   -4.1768    1.7408   -0.7420 H   0  0  0  0  0  0 
   -0.2810    4.3639    2.3394 H   0  0  0  0  0  0 
   -1.3133    5.4405   -0.0885 H   0  0  0  0  0  0 
   -1.0072   -1.8076   -2.6591 C   0  0  0  0  0  0 
   -0.4005   -2.3772   -1.3729 C   0  0  0  0  0  0 
    0.8103    4.4640    2.3337 C   0  0  0  0  0  0 
   -2.4064    5.4786   -0.0208 C   0  0  0  0  0  0 
   -2.5343   -1.6755   -2.6068 C   0  0  0  0  0  0 
    1.1227   -2.2165   -1.2937 C   0  0  0  0  0  0 
    2.7232   -0.7907   -1.1637 H   0  0  0  0  0  0 
   -4.1674   -0.6670   -1.6435 H   0  0  0  0  0  0 
   -4.0594    4.1117    0.2343 H   0  0  0  0  0  0 
    2.4905    3.7837    1.1592 H   0  0  0  0  0  0 
    1.1793    4.0354    3.2727 H   0  0  0  0  0  0 
   -2.7751    5.8876   -0.9687 H   0  0  0  0  0  0 
   -2.8901   -1.3867   -3.6038 H   0  0  0  0  0  0 
    1.4818   -2.7619   -0.4120 H   0  0  0  0  0  0 
   -0.7456   -2.4769   -3.4886 H   0  0  0  0  0  0 
   -0.6390   -3.4474   -1.3246 H   0  0  0  0  0  0 
    1.5807   -2.6999   -2.1653 H   0  0  0  0  0  0 
   -2.9728   -2.6581   -2.3936 H   0  0  0  0  0  0 
    1.1743    5.9390    2.2805 C   0  0  0  0  0  0 
   -2.8025    6.4102    1.1133 C   0  0  0  0  0  0 
    0.7916    6.4051    1.3670 H   0  0  0  0  0  0 
   -2.4212    6.0455    2.0723 H   0  0  0  0  0  0 
    0.7429    6.4668    3.1368 H   0  0  0  0  0  0 
   -2.3915    7.4102    0.9431 H   0  0  0  0  0  0 
    2.2600    6.0763    2.3079 H   0  0  0  0  0  0 
   -3.8912    6.4978    1.1869 H   0  0  0  0  0  0 
  1  7  1  0
  2  8  1  0
  3  5  1  0
  4  6  1  0
  5 10  1  0
  5 13  1  0
  5 21  1  0
  6  9  1  0
  6 14  1  0
  6 22  1  0
  7 10  1  0
  7 16  1  0
  7 20  1  0
  8  9  1  0
  8 15  1  0
  8 19  1  0
  9 12  1  0
  9 28  1  0
 10 11  1  0
 10 27  1  0
 17 32  1  0
 18 31  1  0
 19 24  1  0
 19 35  1  0
 19 38  1  0
 20 23  1  0
 20 36  1  0
 20 37  1  0
 21 25  1  0
 21 33  1  0
 21 40  1  0
 22 26  1  0
 22 34  1  0
 22 39  1  0
 29 33  1  0
 30 34  1  0
 31 32  1  0
 31 35  1  0
 31 45  1  0
 32 36  1  0
 32 46  1  0
 33 41  1  0
 33 49  1  0
 34 42  1  0
 34 50  1  0
 35 43  1  0
 35 48  1  0
 36 44  1  0
 36 47  1  0
 49 51  1  0
 49 53  1  0
 49 55  1  0
 50 52  1  0
 50 54  1  0
 50 56  1  0
conformer 6  

    0.0000    0.0000    0.0000 C   0  0  0  0  0  0 
    1.5204    0.0000    0.0000 C   0  0  0  0  0  0 
    2.0804    1.4223   -0.0000 C   0  0  0  0  0  0 
    3.6109    1.4179    0.0005 C   0  0  0  0  0  0 
    4.1686    2.8429   -0.0037 C   0  0  0  0  0  0 
    5.6946    2.9000    0.1121 C   0  0  0  0  0  0 
    6.4197    2.3053   -1.0983 C   0  0  0  0  0  0 
    7.9341    2.4995   -0.9831 C   0  0  0  0  0  0 
    8.7225    1.8193   -2.1061 C   0  0  0  0  0  0 
    8.4605    2.4252   -3.4867 C   0  0  0  0  0  0 
    9.3573    1.7874   -4.5504 C   0  0  0  0  0  0 
    9.0947    2.3881   -5.9325 C   0  0  0  0  0  0 
    9.9913    1.7510   -6.9954 C   0  0  0  0  0  0 
    9.7287    2.3516   -8.3774 C   0  0  0  0  0  0 
   10.6252    1.7146   -9.4405 C   0  0  0  0  0  0 
   10.3626    2.3151  -10.8225 C   0  0  0  0  0  0 
   11.2586    1.6785  -11.8846 C   0  0  0  0  0  0 
   11.0006    2.2727  -13.2601 C   0  0  0  0  0  0 
   -0.3923    0.5069    0.8874 H   0  0  0  0  0  0 
   -0.3790   -1.0268   -0.0001 H   0  0  0  0  0  0 
   -0.3923    0.5070   -0.8873 H   0  0  0  0  0  0 
    1.8798   -0.5420   -0.8825 H   0  0  0  0  0  0 
    1.8800   -0.5419    0.8825 H   0  0  0  0  0  0 
    1.7151    1.9612   -0.8827 H   0  0  0  0  0  0 
    1.7137    1.9609    0.8823 H   0  0  0  0  0  0 
    3.9669    0.8723   -0.8804 H   0  0  0  0  0  0 
    3.9759    0.8825    0.8853 H   0  0  0  0  0  0 
    3.8492    3.3631   -0.9149 H   0  0  0  0  0  0 
    3.7416    3.3968    0.8417 H   0  0  0  0  0  0 
    6.0131    2.3835    1.0258 H   0  0  0  0  0  0 
    5.9892    3.9509    0.2245 H   0  0  0  0  0  0 
    6.0479    2.7857   -2.0099 H   0  0  0  0  0  0 
    6.2011    1.2348   -1.1782 H   0  0  0  0  0  0 
    8.1704    3.5704   -0.9651 H   0  0  0  0  0  0 
    8.2760    2.0847   -0.0266 H   0  0  0  0  0  0 
    9.7912    1.9069   -1.8738 H   0  0  0  0  0  0 
    8.4901    0.7475   -2.1216 H   0  0  0  0  0  0 
    7.4120    2.2786   -3.7687 H   0  0  0  0  0  0 
    8.6415    3.5063   -3.4545 H   0  0  0  0  0  0 
    9.1792    0.7055   -4.5799 H   0  0  0  0  0  0 
   10.4100    1.9348   -4.2804 H   0  0  0  0  0  0 
    9.2722    3.4700   -5.9024 H   0  0  0  0  0  0 
    8.0422    2.2405   -6.2033 H   0  0  0  0  0  0 
    9.8137    0.6691   -7.0253 H   0  0  0  0  0  0 
   11.0438    1.8987   -6.7247 H   0  0  0  0  0  0 
    8.6761    2.2039   -8.6481 H   0  0  0  0  0  0 
    9.9062    3.4335   -8.3476 H   0  0  0  0  0  0 
   10.4477    0.6326   -9.4703 H   0  0  0  0  0  0 
   11.6778    1.8622   -9.1697 H   0  0  0  0  0  0 
   10.5400    3.3971  -10.7927 H   0  0  0  0  0  0 
    9.3100    2.1676  -11.0933 H   0  0  0  0  0  0 
   12.3122    1.8267  -11.6208 H   0  0  0  0  0  0 
   11.0822    0.5971  -11.9214 H   0  0  0  0  0  0 
   11.1992    3.3493  -13.2658 H   0  0  0  0  0  0 
    9.9624    2.1129  -13.5681 H   0  0  0  0  0  0 
   11.6518    1.8032  -14.0040 H   0  0  0  0  0  0 
  1  2  1  0
  1 19  1  0
  1 20  1  0
  1 21  1  0
  2  3  1  0
  2 22  1  0
  2 23  1  0
  3  4  1  0
  3 24  1  0
  3 25  1  0
  4  5  1  0
  4 26  1  0
  4 27  1  0
  5  6  1  0
  5 28  1  0
  5 29  1  0
  6  7  1  0
  6 30  1  0
  6 31  1  0
  7  8  1  0
  7 32  1  0
  7 33  1  0
  8  9  1  0
  8 34  1  0
  8 35  1  0
  9 10  1  0
  9 36  1  0
  9 37  1  0
 10 11  1  0
 10 38  1  0
 10 39  1  0
 11 12  1  0
 11 40  1  0
 11 41  1  0
 12 13  1  0
 12 42  1  0
 12 43  1  0
 13 14  1  0
 13 44  1  0
 13 45  1  0
 14 15  1  0
 14 46  1  0
 14 47  1  0
 15 16  1  0
 15 48  1  0
 15 49  1  0
 16 17  1  0
 16 50  1  0
 16 51  1  0
 17 18  1  0
 17 52  1  0
 17 53  1  0
 18 54  1  0
 18 55  1  0
 18 56  1  0
conformer 7  

    0.0000    0.0000    0.0000 H   0  0  0  0  0  0 
    1.1117   -8.9039   -1.2100 H   0  0  0  0  0  0 
    0.0035    2.2123   -1.2236 H   0  0  0  0  0  0 
    2.4364   -8.7757   -3.9247 H   0  0  0  0  0  0 
    1.1003    2.2132   -1.2196 C   0  0  0  0  0  0 
    1.3410   -8.7227   -3.9083 C   0  0  0  0  0  0 
    1.0966    0.0000    0.0000 C   0  0  0  0  0  0 
    1.4224   -7.8990   -1.5222 C   0  0  0  0  0  0 
    0.8958   -7.6299   -2.9336 C   0  0  0  0  0  0 
    1.6086    1.4423    0.0000 C   0  0  0  0  0  0 
    2.7054    1.4424    0.0040 H   0  0  0  0  0  0 
   -0.1995   -7.5796   -2.9142 H   0  0  0  0  0  0 
    1.4275    1.7076   -2.1363 H   0  0  0  0  0  0 
    0.9750   -9.6966   -3.5610 H   0  0  0  0  0  0 
    2.5192   -7.8960   -1.5289 H   0  0  0  0  0  0 
    1.4225   -0.4948   -0.9216 H   0  0  0  0  0  0 
    1.1071   -2.7480   -0.7593 H   0  0  0  0  0  0 
   -0.1159   -4.5376    0.4888 H   0  0  0  0  0  0 
    0.9125   -6.8985   -0.4809 C   0  0  0  0  0  0 
    1.6101   -0.7696    1.2190 C   0  0  0  0  0  0 
    1.6115    3.6548   -1.2193 C   0  0  0  0  0  0 
    0.8194   -8.4544   -5.3210 C   0  0  0  0  0  0 
    2.7055   -0.8176    1.1926 H   0  0  0  0  0  0 
   -0.1843   -6.9025   -0.4732 H   0  0  0  0  0  0 
    1.2844    4.1605   -0.3026 H   0  0  0  0  0  0 
    1.1854   -7.4808   -5.6692 H   0  0  0  0  0  0 
    1.2815    1.9486    0.9163 H   0  0  0  0  0  0 
    1.2602   -6.6610   -3.2924 H   0  0  0  0  0  0 
    0.0074    4.4305   -2.4448 H   0  0  0  0  0  0 
    0.8968  -10.5211   -5.9531 H   0  0  0  0  0  0 
    0.9790   -4.5419    0.4251 C   0  0  0  0  0  0 
    1.4850   -3.1147    0.2015 C   0  0  0  0  0  0 
    1.1036    4.4249   -2.4380 C   0  0  0  0  0  0 
    1.2637   -9.5461   -6.2942 C   0  0  0  0  0  0 
    1.4229   -5.4734   -0.7054 C   0  0  0  0  0  0 
    1.0366   -2.1851    1.3313 C   0  0  0  0  0  0 
    1.3403   -0.2194    2.1290 H   0  0  0  0  0  0 
    1.2361   -7.2425    0.5094 H   0  0  0  0  0  0 
   -0.2759   -8.4006   -5.3043 H   0  0  0  0  0  0 
    2.7083    3.6557   -1.2150 H   0  0  0  0  0  0 
    1.4314    3.9257   -3.3573 H   0  0  0  0  0  0 
    2.3583   -9.6013   -6.3178 H   0  0  0  0  0  0 
    2.5178   -5.4800   -0.7666 H   0  0  0  0  0  0 
    1.3581   -2.6080    2.2913 H   0  0  0  0  0  0 
    1.3578   -4.9199    1.3824 H   0  0  0  0  0  0 
    2.5799   -3.1191    0.1411 H   0  0  0  0  0  0 
   -0.0588   -2.1370    1.3591 H   0  0  0  0  0  0 
    1.0455   -5.0847   -1.6577 H   0  0  0  0  0  0 
    1.6096    5.8586   -2.4415 C   0  0  0  0  0  0 
    0.7474   -9.2831   -7.6998 C   0  0  0  0  0  0 
    1.2345    6.3908   -3.3213 H   0  0  0  0  0  0 
   -0.3468   -9.2540   -7.7168 H   0  0  0  0  0  0 
    1.2717    6.3961   -1.5497 H   0  0  0  0  0  0 
    1.1227   -8.3290   -8.0836 H   0  0  0  0  0  0 
    2.7036    5.8885   -2.4672 H   0  0  0  0  0  0 
    1.0767  -10.0756   -8.3791 H   0  0  0  0  0  0 
  1  7  1  0
  2  8  1  0
  3  5  1  0
  4  6  1  0
  5 10  1  0
  5 13  1  0
  5 21  1  0
  6  9  1  0
  6 14  1  0
  6 22  1  0
  7 10  1  0
  7 16  1  0
  7 20  1  0
  8  9  1  0
  8 15  1  0
  8 19  1  0
  9 12  1  0
  9 28  1  0
 10 11  1  0
 10 27  1  0
 17 32  1  0
 18 31  1  0
 19 24  1  0
 19 35  1  0
 19 38  1  0
 20 23  1  0
 20 36  1  0
 20 37  1  0
 21 25  1  0
 21 33  1  0
 21 40  1  0
 22 26  1  0
 22 34  1  0
 22 39  1  0
 29 33  1  0
 30 34  1  0
 31 32  1  0
 31 35  1  0
 31 45  1  0
 32 36  1  0
 32 46  1  0
 33 41  1  0
 33 49  1  0
 34 42  1  0
 34 50  1  0
 35 43  1  0
 35 48  1  0
 36 44  1  0
 36 47  1  0
 49 51  1  0
 49 53  1  0
 49 55  1  0
 50 52  1  0
 50 54  1  0
 50 56  1  0
conformer 8  

    0.0000    0.0000    0.0000 C   0  0  0  0  0  0 
    1.5204    0.0000    0.0000 C   0  0  0  0  0  0 
    2.0804    1.4222   -0.0000 C   0  0  0  0  0  0 
    3.6100    1.4178    0.0000 C   0  0  0  0  0  0 
    4.1705    2.8409    0.0000 C   0  0  0  0  0  0 
    5.7001    2.8365    0.0001 C   0  0  0  0  0  0 
    6.2610    4.2605   -0.0004 C   0  0  0  0  0  0 
    7.7913    4.2527    0.0038 C   0  0  0  0  0  0 
    8.4077    5.6498   -0.1121 C   0  0  0  0  0  0 
    8.1268    6.5412    1.0996 C   0  0  0  0  0  0 
    8.8603    7.8796    0.9842 C   0  0  0  0  0  0 
    8.5776    8.7753    2.1927 C   0  0  0  0  0  0 
    9.3159   10.1107    2.0766 C   0  0  0  0  0  0 
    8.9792   11.0926    3.2025 C   0  0  0  0  0  0 
    9.4556   10.6257    4.5798 C   0  0  0  0  0  0 
    9.1979   11.6931    5.6460 C   0  0  0  0  0  0 
    9.6692   11.2280    7.0237 C   0  0  0  0  0  0 
    9.4153   12.2859    8.0857 C   0  0  0  0  0  0 
   -0.3923    0.5070   -0.8874 H   0  0  0  0  0  0 
   -0.3790   -1.0268   -0.0000 H   0  0  0  0  0  0 
   -0.3923    0.5070    0.8874 H   0  0  0  0  0  0 
    1.8799   -0.5419   -0.8825 H   0  0  0  0  0  0 
    1.8799   -0.5419    0.8825 H   0  0  0  0  0  0 
    1.7145    1.9611   -0.8824 H   0  0  0  0  0  0 
    1.7145    1.9611    0.8824 H   0  0  0  0  0  0 
    3.9757    0.8789    0.8825 H   0  0  0  0  0  0 
    3.9757    0.8789   -0.8825 H   0  0  0  0  0  0 
    3.8049    3.3798   -0.8826 H   0  0  0  0  0  0 
    3.8046    3.3798    0.8825 H   0  0  0  0  0  0 
    6.0661    2.2982    0.8829 H   0  0  0  0  0  0 
    6.0654    2.2971   -0.8823 H   0  0  0  0  0  0 
    5.8982    4.7973   -0.8852 H   0  0  0  0  0  0 
    5.8854    4.7928    0.8805 H   0  0  0  0  0  0 
    8.1570    3.7638    0.9149 H   0  0  0  0  0  0 
    8.1482    3.6515   -0.8417 H   0  0  0  0  0  0 
    8.0431    6.1381   -1.0240 H   0  0  0  0  0  0 
    9.4926    5.5351   -0.2279 H   0  0  0  0  0  0 
    8.4428    6.0274    2.0155 H   0  0  0  0  0  0 
    7.0510    6.7297    1.1865 H   0  0  0  0  0  0 
    8.5472    8.3910    0.0658 H   0  0  0  0  0  0 
    9.9397    7.7020    0.9042 H   0  0  0  0  0  0 
    8.8867    8.2528    3.1048 H   0  0  0  0  0  0 
    7.4989    8.9569    2.2704 H   0  0  0  0  0  0 
   10.3983    9.9350    2.0533 H   0  0  0  0  0  0 
    9.0525   10.5833    1.1221 H   0  0  0  0  0  0 
    7.8969   11.2693    3.2250 H   0  0  0  0  0  0 
    9.4511   12.0549    2.9680 H   0  0  0  0  0  0 
   10.5276   10.3979    4.5405 H   0  0  0  0  0  0 
    8.9367    9.7037    4.8645 H   0  0  0  0  0  0 
    9.7190   12.6189    5.3732 H   0  0  0  0  0  0 
    8.1262   11.9241    5.6826 H   0  0  0  0  0  0 
    9.1481   10.3052    7.3038 H   0  0  0  0  0  0 
   10.7408   10.9992    6.9930 H   0  0  0  0  0  0 
    9.9493   13.2125    7.8520 H   0  0  0  0  0  0 
    9.7597   11.9326    9.0626 H   0  0  0  0  0  0 
    8.3477   12.5147    8.1642 H   0  0  0  0  0  0 
  1  2  1  0
  1 19  1  0
  1 20  1  0
  1 21  1  0
  2  3  1  0
  2 22  1  0
  2 23  1  0
  3  4  1  0
  3 24  1  0
  3 25  1  0
  4  5  1  0
  4 26  1  0
  4 27  1  0
  5  6  1  0
  5 28  1  0
  5 29  1  0
  6  7  1  0
  6 30  1  0
  6 31  1  0
  7  8  1  0
  7 32  1  0
  7 33  1  0
  8  9  1  0
  8 34  1  0
  8 35  1  0
  9 10  1  0
  9 36  1  0
  9 37  1  0
 10 11  1  0
 10 38  1  0
 10 39  1  0
 11 12  1  0
 11 40  1  0
 11 41  1  0
 12 13  1  0
 12 42  1  0
 12 43  1  0
 13 14  1  0
 13 44  1  0
 13 45  1  0
 14 15  1  0
 14 46  1  0
 14 47  1  0
 15 16  1  0
 15 48  1  0
 15 49  1  0
 16 17  1  0
 16 50  1  0
 16 51  1  0
 17 18  1  0
 17 52  1  0
 17 53  1  0
 18 54  1  0
 18 55  1  0
 18 56  1  0
conformer 9  

    0.0000    0.0000    0.0000 H   0  0  0  0  0  0 
    5.5449    2.4325    0.7717 H   0  0  0  0  0  0 
    1.4864    1.6714    2.1449 H   0  0  0  0  0  0 
    5.4079    4.4416    2.2375 H   0  0  0  0  0  0 
    1.1303    2.1995    1.2518 C   0  0  0  0  0  0 
    5.7839    3.8560    3.0854 C   0  0  0  0  0  0 
    1.0974    0.0000    0.0000 C   0  0  0  0  0  0 
    5.8801    1.8070    1.6081 C   0  0  0  0  0  0 
    5.3634    2.3950    2.9228 C   0  0  0  0  0  0 
    1.5909    1.4496    0.0000 C   0  0  0  0  0  0 
    1.2225    1.9620   -0.8967 H   0  0  0  0  0  0 
    4.2690    2.3268    2.9512 H   0  0  0  0  0  0 
    0.0346    2.2103    1.2959 H   0  0  0  0  0  0 
    6.8780    3.9290    3.0699 H   0  0  0  0  0  0 
    6.9765    1.8166    1.6025 H   0  0  0  0  0  0 
    1.4001   -0.4962    0.9284 H   0  0  0  0  0  0 
    3.4967   -2.7879   -0.3574 H   0  0  0  0  0  0 
    5.6862   -1.9521   -1.1771 H   0  0  0  0  0  0 
    5.3721    0.3776    1.4086 C   0  0  0  0  0  0 
    1.5751   -0.8132   -1.2114 C   0  0  0  0  0  0 
    1.6620    3.6343    1.2621 C   0  0  0  0  0  0 
    5.2468    4.4450    4.3907 C   0  0  0  0  0  0 
    1.1733   -0.3521   -2.1223 H   0  0  0  0  0  0 
    4.2792    0.3912    1.4621 H   0  0  0  0  0  0 
    2.7549    3.6231    1.1691 H   0  0  0  0  0  0 
    5.6374    3.8722    5.2406 H   0  0  0  0  0  0 
    2.6841    1.4801   -0.0372 H   0  0  0  0  0  0 
    5.7447    1.8037    3.7641 H   0  0  0  0  0  0 
    1.6664    3.8298    3.4147 H   0  0  0  0  0  0 
    5.2580    6.4900    3.6871 H   0  0  0  0  0  0 
    5.2874   -1.6081   -0.2149 C   0  0  0  0  0  0 
    3.7586   -1.7294   -0.2328 C   0  0  0  0  0  0 
    1.2695    4.3660    2.5448 C   0  0  0  0  0  0 
    5.6372    5.9149    4.5398 C   0  0  0  0  0  0 
    5.8323   -0.2011    0.0680 C   0  0  0  0  0  0 
    3.0965   -0.9335   -1.3618 C   0  0  0  0  0  0 
    1.1393   -1.8182   -1.1543 H   0  0  0  0  0  0 
    5.7276   -0.2614    2.2257 H   0  0  0  0  0  0 
    4.1544    4.3514    4.4144 H   0  0  0  0  0  0 
    1.2706    4.1762    0.3925 H   0  0  0  0  0  0 
    0.1781    4.3849    2.6450 H   0  0  0  0  0  0 
    6.7290    6.0123    4.5371 H   0  0  0  0  0  0 
    6.9286   -0.2502    0.0607 H   0  0  0  0  0  0 
    3.5294    0.0655   -1.4538 H   0  0  0  0  0  0 
    5.6789   -2.2944    0.5463 H   0  0  0  0  0  0 
    3.3631   -1.4409    0.7442 H   0  0  0  0  0  0 
    3.3119   -1.4392   -2.3117 H   0  0  0  0  0  0 
    5.5550    0.4778   -0.7456 H   0  0  0  0  0  0 
    1.7977    5.7917    2.5556 C   0  0  0  0  0  0 
    5.0850    6.5094    5.8255 C   0  0  0  0  0  0 
    1.3821    6.3696    1.7240 H   0  0  0  0  0  0 
    5.3770    7.5605    5.9131 H   0  0  0  0  0  0 
    2.8889    5.8072    2.4722 H   0  0  0  0  0  0 
    5.4685    5.9758    6.7010 H   0  0  0  0  0  0 
    1.5212    6.2916    3.4891 H   0  0  0  0  0  0 
    3.9916    6.4581    5.8429 H   0  0  0  0  0  0 
  1  7  1  0
  2  8  1  0
  3  5  1  0
  4  6  1  0
  5 10  1  0
  5 13  1  0
  5 21  1  0
  6  9  1  0
  6 14  1  0
  6 22  1  0
  7 10  1  0
  7 16  1  0
  7 20  1  0
  8  9  1  0
  8 15  1  0
  8 19  1  0
  9 12  1  0
  9 28  1  0
 10 11  1  0
 10 27  1  0
 17 32  1  0
 18 31  1  0
 19 24  1  0
 19 35  1  0
 19 38  1  0
 20 23  1  0
 20 36  1  0
 20 37  1  0
 21 25  1  0
 21 33  1  0
 21 40  1  0
 22 26  1  0
 22 34  1  0
 22 39  1  0
 29 33  1  0
 30 34  1  0
 31 32  1  0
 31 35  1  0
 31 45  1  0
 32 36  1  0
 32 46  1  0
 33 41  1  0
 33 49  1  0
 34 42  1  0
 34 50  1  0
 35 43  1  0
 35 48  1  0
 36 44  1  0
 36 47  1  0
 49 51  1  0
 49 53  1  0
 49 55  1  0
 50 52  1  0
 50 54  1  0
 50 56  1  0
conformer 10  

    0.0000    0.0000    0.0000 C   0  0  0  0  0  0 
    1.5201    0.0000    0.0000 C   0  0  0  0  0  0 
    2.0809    1.4219    0.0000 C   0  0  0  0  0  0 
    3.6104    1.4157    0.0288 C   0  0  0  0  0  0 
    4.1751    2.8376   -0.0160 C   0  0  0  0  0  0 
    5.7059    2.8242   -0.0193 C   0  0  0  0  0  0 
    6.3403    4.2185   -0.0933 C   0  0  0  0  0  0 
    5.9087    5.0903   -1.2783 C   0  0  0  0  0  0 
    6.1075    4.4178   -2.6385 C   0  0  0  0  0  0 
    5.6112    5.3091   -3.7795 C   0  0  0  0  0  0 
    5.6749    4.6359   -5.1559 C   0  0  0  0  0  0 
    4.9383    3.2959   -5.2801 C   0  0  0  0  0  0 
    3.4603    3.3644   -4.8882 C   0  0  0  0  0  0 
    2.8005    1.9856   -4.9611 C   0  0  0  0  0  0 
    1.3269    2.0562   -4.5566 C   0  0  0  0  0  0 
    0.6886    0.6669   -4.5289 C   0  0  0  0  0  0 
   -0.7939    0.7455   -4.1658 C   0  0  0  0  0  0 
   -1.4198   -0.6370   -4.0777 C   0  0  0  0  0  0 
   -0.3925    0.5188   -0.8795 H   0  0  0  0  0  0 
   -0.3794   -1.0265   -0.0136 H   0  0  0  0  0  0 
   -0.3919    0.4955    0.8940 H   0  0  0  0  0  0 
    1.8793   -0.5431    0.8818 H   0  0  0  0  0  0 
    1.8794   -0.5407   -0.8834 H   0  0  0  0  0  0 
    1.7309    1.9522   -0.8942 H   0  0  0  0  0  0 
    1.7003    1.9697    0.8706 H   0  0  0  0  0  0 
    3.9890    0.8452   -0.8283 H   0  0  0  0  0  0 
    3.9602    0.9082    0.9358 H   0  0  0  0  0  0 
    3.8149    3.4086    0.8480 H   0  0  0  0  0  0 
    3.7965    3.3358   -0.9150 H   0  0  0  0  0  0 
    6.0613    2.3350    0.8965 H   0  0  0  0  0  0 
    6.0706    2.2092   -0.8504 H   0  0  0  0  0  0 
    7.4305    4.0983   -0.1219 H   0  0  0  0  0  0 
    6.1147    4.7606    0.8335 H   0  0  0  0  0  0 
    4.8570    5.3754   -1.1562 H   0  0  0  0  0  0 
    6.4835    6.0244   -1.2496 H   0  0  0  0  0  0 
    7.1677    4.1816   -2.7866 H   0  0  0  0  0  0 
    5.5595    3.4725   -2.6533 H   0  0  0  0  0  0 
    6.2172    6.2232   -3.8110 H   0  0  0  0  0  0 
    4.5832    5.6334   -3.5795 H   0  0  0  0  0  0 
    6.7267    4.4767   -5.4242 H   0  0  0  0  0  0 
    5.2692    5.3332   -5.8994 H   0  0  0  0  0  0 
    5.4496    2.5371   -4.6763 H   0  0  0  0  0  0 
    5.0169    2.9558   -6.3204 H   0  0  0  0  0  0 
    3.3541    3.7443   -3.8664 H   0  0  0  0  0  0 
    2.9376    4.0643   -5.5510 H   0  0  0  0  0  0 
    2.8851    1.5862   -5.9788 H   0  0  0  0  0  0 
    3.3304    1.2932   -4.2954 H   0  0  0  0  0  0 
    0.7853    2.6998   -5.2605 H   0  0  0  0  0  0 
    1.2380    2.5157   -3.5645 H   0  0  0  0  0  0 
    1.2138    0.0386   -3.7991 H   0  0  0  0  0  0 
    0.8014    0.1879   -5.5091 H   0  0  0  0  0  0 
   -1.3295    1.3365   -4.9179 H   0  0  0  0  0  0 
   -0.9172    1.2579   -3.2050 H   0  0  0  0  0  0 
   -0.9289   -1.2411   -3.3079 H   0  0  0  0  0  0 
   -2.4807   -0.5571   -3.8209 H   0  0  0  0  0  0 
   -1.3399   -1.1657   -5.0329 H   0  0  0  0  0  0 
  1  2  1  0
  1 19  1  0
  1 20  1  0
  1 21  1  0
  2  3  1  0
  2 22  1  0
  2 23  1  0
  3  4  1  0
  3 24  1  0
  3 25  1  0
  4  5  1  0
  4 26  1  0
  4 27  1  0
  5  6  1  0
  5 28  1  0
  5 29  1  0
  6  7  1  0
  6 30  1  0
  6 31  1  0
  7  8  1  0
  7 32  1  0
  7 33  1  0
  8  9  1  0
  8 34  1  0
  8 35  1  0
  9 10  1  0
  9 36  1  0
  9 37  1  0
 10 11  1  0
 10 38  1  0
 10 39  1  0
 11 12  1  0
 11 40  1  0
 11 41  1  0
 12 13  1  0
 12 42  1  0
 12 43  1  0
 13 14  1  0
 13 44  1  0
 13 45  1  0
 14 15  1  0
 14 46  1  0
 14 47  1  0
 15 16  1  0
 15 48  1  0
 15 49  1  0
 16 17  1  0
 16 50  1  0
 16 51  1  0
 17 18  1  0
 17 52  1  0
 17 53  1  0
 18 54  1  0
 18 55  1  0
 18 56  1  0
conformer 11  

    0.0000    0.0000    0.0000 H   0  0  0  0  0  0 
   -0.4130   -8.0664    3.6066 H   0  0  0  0  0  0 
    0.0015    2.2043   -1.2133 H   0  0  0  0  0  0 
   -2.9812   -6.4874    3.8570 H   0  0  0  0  0  0 
    1.0972    2.2142   -1.2177 C   0  0  0  0  0  0 
   -2.5153   -6.8218    4.7920 C   0  0  0  0  0  0 
    1.0968    0.0000    0.0000 C   0  0  0  0  0  0 
   -0.2849   -6.9765    3.6177 C   0  0  0  0  0  0 
   -1.0453   -6.3968    4.8121 C   0  0  0  0  0  0 
    1.6092    1.4413   -0.0000 C   0  0  0  0  0  0 
    2.7060    1.4406    0.0005 H   0  0  0  0  0  0 
   -0.5780   -6.7348    5.7448 H   0  0  0  0  0  0 
    1.4240    1.7109   -2.1356 H   0  0  0  0  0  0 
   -2.5821   -7.9163    4.8135 H   0  0  0  0  0  0 
   -0.7229   -6.6078    2.6831 H   0  0  0  0  0  0 
    1.4202   -0.5048   -0.9185 H   0  0  0  0  0  0 
    1.2847   -2.4817    3.3522 H   0  0  0  0  0  0 
    1.4232   -4.9342    1.5174 H   0  0  0  0  0  0 
    1.2173   -6.6788    3.6477 C   0  0  0  0  0  0 
    1.6090   -0.7725    1.2167 C   0  0  0  0  0  0 
    1.6086    3.6565   -1.2132 C   0  0  0  0  0  0 
   -3.2792   -6.2390    5.9822 C   0  0  0  0  0  0 
    1.2856   -0.2677    2.1352 H   0  0  0  0  0  0 
    1.6546   -7.1542    4.5347 H   0  0  0  0  0  0 
    2.7037    3.6484   -1.1469 H   0  0  0  0  0  0 
   -2.8128   -6.5728    6.9171 H   0  0  0  0  0  0 
    1.2854    1.9465    0.9181 H   0  0  0  0  0  0 
   -0.9898   -5.3025    4.7973 H   0  0  0  0  0  0 
    1.7103    5.4206   -2.4310 H   0  0  0  0  0  0 
   -5.2193   -6.3287    5.0311 H   0  0  0  0  0  0 
    1.0958   -4.4281    2.4335 C   0  0  0  0  0  0 
    1.6086   -2.9862    2.4337 C   0  0  0  0  0  0 
    1.2123    4.4442   -2.4638 C   0  0  0  0  0  0 
   -4.7474   -6.6635    5.9622 C   0  0  0  0  0  0 
    1.6049   -5.1968    3.6545 C   0  0  0  0  0  0 
    1.0965   -2.2137    1.2168 C   0  0  0  0  0  0 
    2.7058   -0.7726    1.2168 H   0  0  0  0  0  0 
    1.6827   -7.1623    2.7797 H   0  0  0  0  0  0 
   -3.2130   -5.1443    5.9610 H   0  0  0  0  0  0 
    1.2421    4.1766   -0.3197 H   0  0  0  0  0  0 
    1.5799    3.9313   -3.3602 H   0  0  0  0  0  0 
   -4.8193   -7.7571    5.9875 H   0  0  0  0  0  0 
    2.7001   -5.1344    3.6858 H   0  0  0  0  0  0 
    1.4200   -2.7187    0.2984 H   0  0  0  0  0  0 
    0.0002   -4.4174    2.4266 H   0  0  0  0  0  0 
    2.7054   -2.9858    2.4336 H   0  0  0  0  0  0 
   -0.0003   -2.2134    1.2166 H   0  0  0  0  0  0 
    1.2451   -4.7181    4.5724 H   0  0  0  0  0  0 
   -0.2863    4.6711   -2.5892 C   0  0  0  0  0  0 
   -5.5103   -6.0861    7.1437 C   0  0  0  0  0  0 
   -0.4972    5.3197   -3.4455 H   0  0  0  0  0  0 
   -6.5576   -6.4022    7.1096 H   0  0  0  0  0  0 
   -0.8229    3.7310   -2.7469 H   0  0  0  0  0  0 
   -5.0829   -6.4281    8.0917 H   0  0  0  0  0  0 
   -0.6874    5.1534   -1.6923 H   0  0  0  0  0  0 
   -5.4851   -4.9918    7.1300 H   0  0  0  0  0  0 
  1  7  1  0
  2  8  1  0
  3  5  1  0
  4  6  1  0
  5 10  1  0
  5 13  1  0
  5 21  1  0
  6  9  1  0
  6 14  1  0
  6 22  1  0
  7 10  1  0
  7 16  1  0
  7 20  1  0
  8  9  1  0
  8 15  1  0
  8 19  1  0
  9 12  1  0
  9 28  1  0
 10 11  1  0
 10 27  1  0
 17 32  1  0
 18 31  1  0
 19 24  1  0
 19 35  1  0
 19 38  1  0
 20 23  1  0
 20 36  1  0
 20 37  1  0
 21 25  1  0
 21 33  1  0
 21 40  1  0
 22 26  1  0
 22 34  1  0
 22 39  1  0
 29 33  1  0
 30 34  1  0
 31 32  1  0
 31 35  1  0
 31 45  1  0
 32 36  1  0
 32 46  1  0
 33 41  1  0
 33 49  1  0
 34 42  1  0
 34 50  1  0
 35 43  1  0
 35 48  1  0
 36 44  1  0
 36 47  1  0
 49 51  1  0
 49 53  1  0
 49 55  1  0
 50 52  1  0
 50 54  1  0
 50 56  1  0
conformer 12  

    0.0000    0.0000    0.0000 C   0  0  0  0  0  0 
    1.5202    0.0000    0.0000 C   0  0  0  0  0  0 
    2.0796    1.4224    0.0000 C   0  0  0  0  0  0 
    3.6088    1.4192   -0.0294 C   0  0  0  0  0  0 
    4.1674    2.8429   -0.0232 C   0  0  0  0  0  0 
    5.6974    2.8400   -0.0420 C   0  0  0  0  0  0 
    6.2545    4.2646   -0.0131 C   0  0  0  0  0  0 
    7.7833    4.3203    0.0710 C   0  0  0  0  0  0 
    8.5384    3.6622   -1.0890 C   0  0  0  0  0  0 
    8.2094    4.2792   -2.4500 C   0  0  0  0  0  0 
    9.0980    3.7573   -3.5837 C   0  0  0  0  0  0 
    9.0288    2.2483   -3.8417 C   0  0  0  0  0  0 
    7.6291    1.6807   -4.0998 C   0  0  0  0  0  0 
    6.9272    2.3194   -5.3002 C   0  0  0  0  0  0 
    5.6125    1.6273   -5.6729 C   0  0  0  0  0  0 
    4.5425    1.7235   -4.5825 C   0  0  0  0  0  0 
    3.2089    1.1539   -5.0682 C   0  0  0  0  0  0 
    2.1486    1.2123   -3.9809 C   0  0  0  0  0  0 
   -0.3925    0.5095    0.8858 H   0  0  0  0  0  0 
   -0.3919    0.5044   -0.8891 H   0  0  0  0  0  0 
   -0.3790   -1.0267    0.0027 H   0  0  0  0  0  0 
    1.8791   -0.5435   -0.8815 H   0  0  0  0  0  0 
    1.8805   -0.5411    0.8827 H   0  0  0  0  0  0 
    1.7299    1.9534    0.8938 H   0  0  0  0  0  0 
    1.6965    1.9696   -0.8697 H   0  0  0  0  0  0 
    3.9592    0.8912   -0.9246 H   0  0  0  0  0  0 
    3.9912    0.8706    0.8399 H   0  0  0  0  0  0 
    3.8115    3.3723    0.8690 H   0  0  0  0  0  0 
    3.7908    3.3896   -0.8964 H   0  0  0  0  0  0 
    6.0750    2.2811    0.8227 H   0  0  0  0  0  0 
    6.0409    2.3188   -0.9420 H   0  0  0  0  0  0 
    5.8492    4.7887    0.8618 H   0  0  0  0  0  0 
    5.9046    4.8197   -0.8909 H   0  0  0  0  0  0 
    8.1048    3.8462    1.0068 H   0  0  0  0  0  0 
    8.0875    5.3723    0.1397 H   0  0  0  0  0  0 
    8.3326    2.5868   -1.0974 H   0  0  0  0  0  0 
    9.6136    3.7690   -0.8980 H   0  0  0  0  0  0 
    8.3398    5.3670   -2.3902 H   0  0  0  0  0  0 
    7.1576    4.1075   -2.7009 H   0  0  0  0  0  0 
    8.8384    4.2937   -4.5043 H   0  0  0  0  0  0 
   10.1409    4.0217   -3.3677 H   0  0  0  0  0  0 
    9.6680    2.0183   -4.7036 H   0  0  0  0  0  0 
    9.4698    1.7143   -2.9914 H   0  0  0  0  0  0 
    7.7263    0.6017   -4.2730 H   0  0  0  0  0  0 
    7.0181    1.7945   -3.1989 H   0  0  0  0  0  0 
    7.5947    2.2789   -6.1697 H   0  0  0  0  0  0 
    6.7273    3.3787   -5.1030 H   0  0  0  0  0  0 
    5.8056    0.5736   -5.9083 H   0  0  0  0  0  0 
    5.2326    2.0909   -6.5918 H   0  0  0  0  0  0 
    4.4080    2.7711   -4.2871 H   0  0  0  0  0  0 
    4.8646    1.1734   -3.6911 H   0  0  0  0  0  0 
    3.3411    0.1129   -5.3854 H   0  0  0  0  0  0 
    2.8598    1.7176   -5.9412 H   0  0  0  0  0  0 
    2.4463    0.6124   -3.1160 H   0  0  0  0  0  0 
    1.9831    2.2414   -3.6467 H   0  0  0  0  0  0 
    1.1984    0.8186   -4.3551 H   0  0  0  0  0  0 
  1  2  1  0
  1 19  1  0
  1 20  1  0
  1 21  1  0
  2  3  1  0
  2 22  1  0
  2 23  1  0
  3  4  1  0
  3 24  1  0
  3 25  1  0
  4  5  1  0
  4 26  1  0
  4 27  1  0
  5  6  1  0
  5 28  1  0
  5 29  1  0
  6  7  1  0
  6 30  1  0
  6 31  1  0
  7  8  1  0
  7 32  1  0
  7 33  1  0
  8  9  1  0
  8 34  1  0
  8 35  1  0
  9 10  1  0
  9 36  1  0
  9 37  1  0
 10 11  1  0
 10 38  1  0
 10 39  1  0
 11 12  1  0
 11 40  1  0
 11 41  1  0
 12 13  1  0
 12 42  1  0
 12 43  1  0
 13 14  1  0
 13 44  1  0
 13 45  1  0
 14 15  1  0
 14 46  1  0
 14 47  1  0
 15 16  1  0
 15 48  1  0
 15 49  1  0
 16 17  1  0
 16 50  1  0
 16 51  1  0
 17 18  1  0
 17 52  1  0
 17 53  1  0
 18 54  1  0
 18 55  1  0
 18 56  1  0
conformer 13  

    0.0000    0.0000    0.0000 H   0  0  0  0  0  0 
    5.6012   -4.2365   -2.0340 H   0  0  0  0  0  0 
   -0.0017    2.2135    1.2158 H   0  0  0  0  0  0 
    7.0984   -6.9598   -1.8149 H   0  0  0  0  0  0 
    1.0951    2.2140    1.2164 C   0  0  0  0  0  0 
    6.0714   -6.9055   -1.4336 C   0  0  0  0  0  0 
    1.0968    0.0000    0.0000 C   0  0  0  0  0  0 
    5.6265   -4.9017   -2.9048 C   0  0  0  0  0  0 
    5.1582   -6.3017   -2.5030 C   0  0  0  0  0  0 
    1.6083    1.4416    0.0000 C   0  0  0  0  0  0 
    1.2851    1.9460   -0.9187 H   0  0  0  0  0  0 
    4.1343   -6.2583   -2.1151 H   0  0  0  0  0  0 
    1.4183    1.7095    2.1351 H   0  0  0  0  0  0 
    6.0871   -6.2519   -0.5530 H   0  0  0  0  0  0 
    6.6762   -4.9523   -3.2208 H   0  0  0  0  0  0 
    1.4205   -0.5049    0.9183 H   0  0  0  0  0  0 
    0.9818   -3.9754   -2.4299 H   0  0  0  0  0  0 
    3.5133   -2.2734   -2.7200 H   0  0  0  0  0  0 
    4.8169   -4.2939   -4.0543 C   0  0  0  0  0  0 
    1.6099   -0.7728   -1.2173 C   0  0  0  0  0  0 
    1.6066    3.6555    1.2165 C   0  0  0  0  0  0 
    5.6023   -8.3032   -1.0261 C   0  0  0  0  0  0 
    2.7055   -0.7613   -1.2120 H   0  0  0  0  0  0 
    5.2454   -3.3136   -4.2979 H   0  0  0  0  0  0 
    1.2836    4.1602    0.2977 H   0  0  0  0  0  0 
    4.5754   -8.2495   -0.6445 H   0  0  0  0  0  0 
    2.7051    1.4422    0.0005 H   0  0  0  0  0  0 
    5.1457   -6.9527   -3.3855 H   0  0  0  0  0  0 
    1.4175    3.9293    3.3533 H   0  0  0  0  0  0 
    6.5311   -8.2588    0.9263 H   0  0  0  0  0  0 
    2.9971   -3.2320   -2.5986 C   0  0  0  0  0  0 
    1.4890   -3.0032   -2.4667 C   0  0  0  0  0  0 
    1.0938    4.4273    2.4320 C   0  0  0  0  0  0 
    6.5143   -8.9063    0.0419 C   0  0  0  0  0  0 
    3.3157   -4.1270   -3.7989 C   0  0  0  0  0  0 
    1.1001   -2.2156   -1.2123 C   0  0  0  0  0  0 
    1.2829   -0.2702   -2.1355 H   0  0  0  0  0  0 
    4.9482   -4.9168   -4.9479 H   0  0  0  0  0  0 
    5.5858   -8.9566   -1.9069 H   0  0  0  0  0  0 
    2.7035    3.6562    1.2169 H   0  0  0  0  0  0 
   -0.0025    4.4332    2.4341 H   0  0  0  0  0  0 
    7.5416   -8.9662   -0.3361 H   0  0  0  0  0  0 
    2.8458   -5.1084   -3.6670 H   0  0  0  0  0  0 
    0.0053   -2.2081   -1.1401 H   0  0  0  0  0  0 
    3.3709   -3.6927   -1.6776 H   0  0  0  0  0  0 
    1.1132   -2.4848   -3.3572 H   0  0  0  0  0  0 
    1.4711   -2.7366   -0.3213 H   0  0  0  0  0  0 
    2.8660   -3.6908   -4.6999 H   0  0  0  0  0  0 
    1.6001    5.8609    2.4358 C   0  0  0  0  0  0 
    6.0513  -10.2958    0.4499 C   0  0  0  0  0  0 
    2.6939    5.8906    2.4662 H   0  0  0  0  0  0 
    6.7175  -10.7081    1.2142 H   0  0  0  0  0  0 
    1.2213    6.3943    3.3133 H   0  0  0  0  0  0 
    5.0379  -10.2661    0.8627 H   0  0  0  0  0  0 
    1.2662    6.3973    1.5419 H   0  0  0  0  0  0 
    6.0539  -10.9774   -0.4066 H   0  0  0  0  0  0 
  1  7  1  0
  2  8  1  0
  3  5  1  0
  4  6  1  0
  5 10  1  0
  5 13  1  0
  5 21  1  0
  6  9  1  0
  6 14  1  0
  6 22  1  0
  7 10  1  0
  7 16  1  0
  7 20  1  0
  8  9  1  0
  8 15  1  0
  8 19  1  0
  9 12  1  0
  9 28  1  0
 10 11  1  0
 10 27  1  0
 17 32  1  0
 18 31  1  0
 19 24  1  0
 19 35  1  0
 19 38  1  0
 20 23  1  0
 20 36  1  0
 20 37  1  0
 21 25  1  0
 21 33  1  0
 21 40  1  0
 22 26  1  0
 22 34  1  0
 22 39  1  0
 29 33  1  0
 30 34  1  0
 31 32  1  0
 31 35  1  0
 31 45  1  0
 32 36  1  0
 32 46  1  0
 33 41  1  0
 33 49  1  0
 34 42  1  0
 34 50  1  0
 35 43  1  0
 35 48  1  0
 36 44  1  0
 36 47  1  0
 49 51  1  0
 49 53  1  0
 49 55  1  0
 50 52  1  0
 50 54  1  0
 50 56  1  0
conformer 14  

    0.0000    0.0000    0.0000 H   0  0  0  0  0  0 
    2.7783   -7.5089   -0.1971 H   0  0  0  0  0  0 
    0.0037    2.2128    1.2213 H   0  0  0  0  0  0 
    2.7638   -4.0193    1.3685 H   0  0  0  0  0  0 
    1.1005    2.2120    1.2189 C   0  0  0  0  0  0 
    3.0811   -4.8367    2.0247 C   0  0  0  0  0  0 
    1.0968    0.0000    0.0000 C   0  0  0  0  0  0 
    3.1620   -6.5252    0.1006 C   0  0  0  0  0  0 
    2.5827   -6.1751    1.4755 C   0  0  0  0  0  0 
    1.6097    1.4409   -0.0000 C   0  0  0  0  0  0 
    1.2844    1.9466   -0.9172 H   0  0  0  0  0  0 
    2.8612   -6.9744    2.1740 H   0  0  0  0  0  0 
    1.4255    1.7056    2.1360 H   0  0  0  0  0  0 
    4.1775   -4.8323    2.0437 H   0  0  0  0  0  0 
    4.2498   -6.6347    0.1929 H   0  0  0  0  0  0 
    1.4201   -0.5045    0.9188 H   0  0  0  0  0  0 
    2.7307   -3.0189   -2.3832 H   0  0  0  0  0  0 
    1.5004   -4.9033   -3.3979 H   0  0  0  0  0  0 
    2.8718   -5.5193   -1.0189 C   0  0  0  0  0  0 
    1.6091   -0.7736   -1.2162 C   0  0  0  0  0  0 
    1.6139    3.6528    1.2201 C   0  0  0  0  0  0 
    2.5421   -4.5781    3.4332 C   0  0  0  0  0  0 
    1.2838   -0.2721   -2.1357 H   0  0  0  0  0  0 
    3.3559   -5.8803   -1.9349 H   0  0  0  0  0  0 
    2.7108    3.6521    1.2174 H   0  0  0  0  0  0 
    1.4456   -4.5980    3.4162 H   0  0  0  0  0  0 
    2.7065    1.4404   -0.0024 H   0  0  0  0  0  0 
    1.4876   -6.1750    1.4322 H   0  0  0  0  0  0 
    1.4311    3.9229    3.3580 H   0  0  0  0  0  0 
    2.6924   -2.4244    3.3024 H   0  0  0  0  0  0 
    1.0894   -4.4300   -2.4975 C   0  0  0  0  0  0 
    1.6352   -3.0008   -2.4095 C   0  0  0  0  0  0 
    1.1055    4.4231    2.4385 C   0  0  0  0  0  0 
    3.0206   -3.2293    3.9706 C   0  0  0  0  0  0 
    1.3776   -5.3275   -1.2889 C   0  0  0  0  0  0 
    1.0997   -2.2163   -1.2099 C   0  0  0  0  0  0 
    2.7060   -0.7716   -1.2166 H   0  0  0  0  0  0 
    3.3439   -4.5612   -0.7788 H   0  0  0  0  0  0 
    2.8700   -5.3799    4.1059 H   0  0  0  0  0  0 
    1.2890    4.1595    0.3032 H   0  0  0  0  0  0 
    0.0093    4.4304    2.4437 H   0  0  0  0  0  0 
    4.1163   -3.2052    3.9939 H   0  0  0  0  0  0 
    0.8777   -4.9190   -0.4047 H   0  0  0  0  0  0 
    1.4110   -2.6974   -0.2767 H   0  0  0  0  0  0 
    0.0027   -4.3850   -2.6428 H   0  0  0  0  0  0 
    1.3600   -2.4751   -3.3326 H   0  0  0  0  0  0 
    0.0032   -2.2196   -1.2280 H   0  0  0  0  0  0 
    0.9205   -6.3074   -1.4757 H   0  0  0  0  0  0 
    1.6137    5.8560    2.4435 C   0  0  0  0  0  0 
    2.4857   -2.9652    5.3689 C   0  0  0  0  0  0 
    1.2779    6.3945    1.5515 H   0  0  0  0  0  0 
    2.8224   -3.7356    6.0698 H   0  0  0  0  0  0 
    1.2382    6.3883    3.3230 H   0  0  0  0  0  0 
    2.8400   -1.9959    5.7334 H   0  0  0  0  0  0 
    2.7077    5.8842    2.4708 H   0  0  0  0  0  0 
    1.3911   -2.9504    5.3738 H   0  0  0  0  0  0 
  1  7  1  0
  2  8  1  0
  3  5  1  0
  4  6  1  0
  5 10  1  0
  5 13  1  0
  5 21  1  0
  6  9  1  0
  6 14  1  0
  6 22  1  0
  7 10  1  0
  7 16  1  0
  7 20  1  0
  8  9  1  0
  8 15  1  0
  8 19  1  0
  9 12  1  0
  9 28  1  0
 10 11  1  0
 10 27  1  0
 17 32  1  0
 18 31  1  0
 19 24  1  0
 19 35  1  0
 19 38  1  0
 20 23  1  0
 20 36  1  0
 20 37  1  0
 21 25  1  0
 21 33  1  0
 21 40  1  0
 22 26  1  0
 22 34  1  0
 22 39  1  0
 29 33  1  0
 30 34  1  0
 31 32  1  0
 31 35  1  0
 31 45  1  0
 32 36  1  0
 32 46  1  0
 33 41  1  0
 33 49  1  0
 34 42  1  0
 34 50  1  0
 35 43  1  0
 35 48  1  0
 36 44  1  0
 36 47  1  0
 49 51  1  0
 49 53  1  0
 49 55  1  0
 50 52  1  0
 50 54  1  0
 50 56  1  0
conformer 15  

    0.0000    0.0000    0.0000 H   0  0  0  0  0  0 
    7.9549   -2.7660    2.5452 H   0  0  0  0  0  0 
   -0.0918    2.2290    1.0989 H   0  0  0  0  0  0 
    9.5926   -5.4031    0.4813 H   0  0  0  0  0  0 
    1.0028    2.2371    1.1680 C   0  0  0  0  0  0 
   10.0729   -4.4277    0.3378 C   0  0  0  0  0  0 
    1.0974    0.0000    0.0000 C   0  0  0  0  0  0 
    8.1481   -3.3557    1.6403 C   0  0  0  0  0  0 
    9.6647   -3.4828    1.4702 C   0  0  0  0  0  0 
    1.5965    1.4462    0.0000 C   0  0  0  0  0  0 
    1.3248    1.9291   -0.9463 H   0  0  0  0  0  0 
   10.1001   -2.4906    1.3001 H   0  0  0  0  0  0 
    1.2710    1.7512    2.1141 H   0  0  0  0  0  0 
    9.7277   -4.0329   -0.6242 H   0  0  0  0  0  0 
    7.7128   -4.3478    1.8116 H   0  0  0  0  0  0 
    1.4030   -0.4993    0.9266 H   0  0  0  0  0  0 
    3.3036   -2.5753    0.0084 H   0  0  0  0  0  0 
    5.7418   -0.8456   -0.6728 H   0  0  0  0  0  0 
    7.4563   -2.6857    0.4511 C   0  0  0  0  0  0 
    1.5687   -0.8083   -1.2128 C   0  0  0  0  0  0 
    1.5045    3.6820    1.1736 C   0  0  0  0  0  0 
   11.5920   -4.6076    0.2873 C   0  0  0  0  0  0 
    1.1340   -1.8136   -1.1480 H   0  0  0  0  0  0 
    7.9293   -1.7174    0.2480 H   0  0  0  0  0  0 
    2.5991    3.6908    1.2429 H   0  0  0  0  0  0 
   12.0728   -3.6317    0.1478 H   0  0  0  0  0  0 
    2.6896    1.4662    0.0744 H   0  0  0  0  0  0 
   10.0837   -3.8536    2.4139 H   0  0  0  0  0  0 
    1.1794    3.9928    3.2888 H   0  0  0  0  0  0 
   11.6550   -5.1494   -1.8055 H   0  0  0  0  0  0 
    5.2692   -1.8136   -0.4660 C   0  0  0  0  0  0 
    3.7774   -1.6073   -0.1941 C   0  0  0  0  0  0 
    0.9114    4.4719    2.3399 C   0  0  0  0  0  0 
   12.0031   -5.5480   -0.8455 C   0  0  0  0  0  0 
    5.9643   -2.4797    0.7227 C   0  0  0  0  0  0 
    3.0857   -0.9360   -1.3823 C   0  0  0  0  0  0 
    1.1566   -0.3540   -2.1226 H   0  0  0  0  0  0 
    7.5743   -3.3009   -0.4479 H   0  0  0  0  0  0 
   11.9469   -5.0091    1.2443 H   0  0  0  0  0  0 
    1.2369    4.1676    0.2271 H   0  0  0  0  0  0 
   -0.1828    4.4700    2.2731 H   0  0  0  0  0  0 
   11.5276   -6.5262   -0.7087 H   0  0  0  0  0  0 
    5.8358   -1.8590    1.6177 H   0  0  0  0  0  0 
    3.2758   -1.5264   -2.2875 H   0  0  0  0  0  0 
    5.3974   -2.4343   -1.3611 H   0  0  0  0  0  0 
    3.6601   -0.9922    0.7051 H   0  0  0  0  0  0 
    3.5285    0.0504   -1.5622 H   0  0  0  0  0  0 
    5.4918   -3.4477    0.9295 H   0  0  0  0  0  0 
    1.4078    5.9089    2.3492 C   0  0  0  0  0  0 
   13.5116   -5.7298   -0.8987 C   0  0  0  0  0  0 
    1.1277    6.4267    1.4263 H   0  0  0  0  0  0 
   14.0164   -4.7731   -1.0671 H   0  0  0  0  0  0 
    2.4974    5.9469    2.4477 H   0  0  0  0  0  0 
   13.7834   -6.4055   -1.7157 H   0  0  0  0  0  0 
    0.9714    6.4553    3.1911 H   0  0  0  0  0  0 
   13.8884   -6.1577    0.0357 H   0  0  0  0  0  0 
  1  7  1  0
  2  8  1  0
  3  5  1  0
  4  6  1  0
  5 10  1  0
  5 13  1  0
  5 21  1  0
  6  9  1  0
  6 14  1  0
  6 22  1  0
  7 10  1  0
  7 16  1  0
  7 20  1  0
  8  9  1  0
  8 15  1  0
  8 19  1  0
  9 12  1  0
  9 28  1  0
 10 11  1  0
 10 27  1  0
 17 32  1  0
 18 31  1  0
 19 24  1  0
 19 35  1  0
 19 38  1  0
 20 23  1  0
 20 36  1  0
 20 37  1  0
 21 25  1  0
 21 33  1  0
 21 40  1  0
 22 26  1  0
 22 34  1  0
 22 39  1  0
 29 33  1  0
 30 34  1  0
 31 32  1  0
 31 35  1  0
 31 45  1  0
 32 36  1  0
 32 46  1  0
 33 41  1  0
 33 49  1  0
 34 42  1  0
 34 50  1  0
 35 43  1  0
 35 48  1  0
 36 44  1  0
 36 47  1  0
 49 51  1  0
 49 53  1  0
 49 55  1  0
 50 52  1  0
 50 54  1  0
 50 56  1  0
conformer 16  

    0.0000    0.0000    0.0000 C   0  0  0  0  0  0 
    1.5204    0.0000    0.0000 C   0  0  0  0  0  0 
    2.0806    1.4230    0.0000 C   0  0  0  0  0  0 
    3.6105    1.4156    0.0051 C   0  0  0  0  0  0 
    4.2281    2.8126   -0.1115 C   0  0  0  0  0  0 
    3.8551    3.8026    0.9962 C   0  0  0  0  0  0 
    4.2579    3.3320    2.3952 C   0  0  0  0  0  0 
    3.9672    4.4069    3.4465 C   0  0  0  0  0  0 
    4.3615    3.9322    4.8469 C   0  0  0  0  0  0 
    4.1981    5.0092    5.9232 C   0  0  0  0  0  0 
    2.7420    5.4143    6.1625 C   0  0  0  0  0  0 
    2.6264    6.4042    7.3240 C   0  0  0  0  0  0 
    1.1722    6.8142    7.5630 C   0  0  0  0  0  0 
    1.0566    7.8031    8.7241 C   0  0  0  0  0  0 
   -0.3975    8.2132    8.9631 C   0  0  0  0  0  0 
   -0.5131    9.2021   10.1242 C   0  0  0  0  0  0 
   -1.9662    9.6118   10.3629 C   0  0  0  0  0  0 
   -2.0855   10.5949   11.5165 C   0  0  0  0  0  0 
   -0.3790   -1.0268   -0.0006 H   0  0  0  0  0  0 
   -0.3923    0.5075   -0.8871 H   0  0  0  0  0  0 
   -0.3924    0.5064    0.8877 H   0  0  0  0  0  0 
    1.8801   -0.5415    0.8826 H   0  0  0  0  0  0 
    1.8795   -0.5422   -0.8825 H   0  0  0  0  0  0 
    1.7182    1.9604   -0.8845 H   0  0  0  0  0  0 
    1.7046    1.9548    0.8812 H   0  0  0  0  0  0 
    3.9685    0.8165   -0.8419 H   0  0  0  0  0  0 
    3.9774    0.9164    0.9092 H   0  0  0  0  0  0 
    5.3198    2.7065   -0.1385 H   0  0  0  0  0  0 
    3.9383    3.2482   -1.0760 H   0  0  0  0  0  0 
    2.7793    4.0102    0.9685 H   0  0  0  0  0  0 
    4.3562    4.7549    0.7809 H   0  0  0  0  0  0 
    3.7102    2.4198    2.6571 H   0  0  0  0  0  0 
    5.3266    3.0861    2.4065 H   0  0  0  0  0  0 
    4.5196    5.3214    3.1992 H   0  0  0  0  0  0 
    2.8999    4.6530    3.4194 H   0  0  0  0  0  0 
    5.4128    3.6184    4.8353 H   0  0  0  0  0  0 
    3.7716    3.0484    5.1186 H   0  0  0  0  0  0 
    4.6202    4.6225    6.8592 H   0  0  0  0  0  0 
    4.7890    5.8927    5.6522 H   0  0  0  0  0  0 
    2.3262    5.8737    5.2588 H   0  0  0  0  0  0 
    2.1428    4.5220    6.3800 H   0  0  0  0  0  0 
    3.2288    7.2951    7.1082 H   0  0  0  0  0  0 
    3.0341    5.9507    8.2356 H   0  0  0  0  0  0 
    0.7640    7.2683    6.6518 H   0  0  0  0  0  0 
    0.5700    5.9231    7.7780 H   0  0  0  0  0  0 
    1.4647    7.3491    9.6353 H   0  0  0  0  0  0 
    1.6590    8.6942    8.5091 H   0  0  0  0  0  0 
   -0.9998    7.3221    9.1781 H   0  0  0  0  0  0 
   -0.8056    8.6672    8.0518 H   0  0  0  0  0  0 
    0.0893   10.0932    9.9094 H   0  0  0  0  0  0 
   -0.1049    8.7482   11.0355 H   0  0  0  0  0  0 
   -2.3778   10.0699    9.4560 H   0  0  0  0  0  0 
   -2.5720    8.7249   10.5822 H   0  0  0  0  0  0 
   -3.1326   10.8743   11.6696 H   0  0  0  0  0  0 
   -1.5163   11.5079   11.3143 H   0  0  0  0  0  0 
   -1.7116   10.1554   12.4467 H   0  0  0  0  0  0 
  1  2  1  0
  1 19  1  0
  1 20  1  0
  1 21  1  0
  2  3  1  0
  2 22  1  0
  2 23  1  0
  3  4  1  0
  3 24  1  0
  3 25  1  0
  4  5  1  0
  4 26  1  0
  4 27  1  0
  5  6  1  0
  5 28  1  0
  5 29  1  0
  6  7  1  0
  6 30  1  0
  6 31  1  0
  7  8  1  0
  7 32  1  0
  7 33  1  0
  8  9  1  0
  8 34  1  0
  8 35  1  0
  9 10  1  0
  9 36  1  0
  9 37  1  0
 10 11  1  0
 10 38  1  0
 10 39  1  0
 11 12  1  0
 11 40  1  0
 11 41  1  0
 12 13  1  0
 12 42  1  0
 12 43  1  0
 13 14  1  0
 13 44  1  0
 13 45  1  0
 14 15  1  0
 14 46  1  0
 14 47  1  0
 15 16  1  0
 15 48  1  0
 15 49  1  0
 16 17  1  0
 16 50  1  0
 16 51  1  0
 17 18  1  0
 17 52  1  0
 17 53  1  0
 18 54  1  0
 18 55  1  0
 18 56  1  0
conformer 17  

    0.0000    0.0000    0.0000 H   0  0  0  0  0  0 
    2.6962   -2.3704   -8.5426 H   0  0  0  0  0  0 
    3.4929    1.0285    0.9091 H   0  0  0  0  0  0 
   -0.5911   -0.7281   -9.6781 H   0  0  0  0  0  0 
    3.1023    1.5911    0.0526 C   0  0  0  0  0  0 
   -0.1483   -1.4794  -10.3413 C   0  0  0  0  0  0 
    1.0972    0.0000    0.0000 C   0  0  0  0  0  0 
    1.6204   -2.1715   -8.6255 C   0  0  0  0  0  0 
    1.3424   -1.6379  -10.0338 C   0  0  0  0  0  0 
    1.5794    1.4539   -0.0000 C   0  0  0  0  0  0 
    1.1445    1.9539    0.8748 H   0  0  0  0  0  0 
    1.7844   -2.3357  -10.7560 H   0  0  0  0  0  0 
    3.5494    1.1618   -0.8510 H   0  0  0  0  0  0 
   -0.6659   -2.4275  -10.1518 H   0  0  0  0  0  0 
    1.1105   -3.1330   -8.4892 H   0  0  0  0  0  0 
    1.4039   -0.4745    0.9405 H   0  0  0  0  0  0 
    1.1327   -2.2807   -3.4818 H   0  0  0  0  0  0 
    1.6575    0.2076   -5.1938 H   0  0  0  0  0  0 
    1.2049   -1.2038   -7.5152 C   0  0  0  0  0  0 
    1.5912   -0.8679   -1.1615 C   0  0  0  0  0  0 
    3.5226    3.0580    0.1682 C   0  0  0  0  0  0 
   -0.3718   -1.0559  -11.7949 C   0  0  0  0  0  0 
    2.6810   -0.9745   -1.1144 H   0  0  0  0  0  0 
    0.1200   -1.0525   -7.5349 H   0  0  0  0  0  0 
    3.1281    3.6214   -0.6862 H   0  0  0  0  0  0 
    0.1492   -0.1097  -11.9859 H   0  0  0  0  0  0 
    1.1884    1.9799   -0.8784 H   0  0  0  0  0  0 
    1.8533   -0.6771  -10.1705 H   0  0  0  0  0  0 
    5.4863    2.7663   -0.6895 H   0  0  0  0  0  0 
   -2.2986   -0.1411  -11.4378 H   0  0  0  0  0  0 
    1.1923   -0.7714   -5.0256 C   0  0  0  0  0  0 
    1.5977   -1.3016   -3.6493 C   0  0  0  0  0  0 
    5.0440    3.1982    0.2157 C   0  0  0  0  0  0 
   -1.8598   -0.8929  -12.1040 C   0  0  0  0  0  0 
    1.6099   -1.7347   -6.1380 C   0  0  0  0  0  0 
    1.1797   -0.3379   -2.5364 C   0  0  0  0  0  0 
    1.1791   -1.8763   -1.0285 H   0  0  0  0  0  0 
    1.6736   -0.2269   -7.6841 H   0  0  0  0  0  0 
    0.0626   -1.8055  -12.4675 H   0  0  0  0  0  0 
    3.0853    3.4958    1.0738 H   0  0  0  0  0  0 
    5.4430    2.6396    1.0703 H   0  0  0  0  0  0 
   -2.3845   -1.8373  -11.9180 H   0  0  0  0  0  0 
    2.6961   -1.8832   -6.1060 H   0  0  0  0  0  0 
    0.0931   -0.1932   -2.5648 H   0  0  0  0  0  0 
    0.1061   -0.6229   -5.0566 H   0  0  0  0  0  0 
    2.6841   -1.4495   -3.6178 H   0  0  0  0  0  0 
    1.6436    0.6384   -2.7167 H   0  0  0  0  0  0 
    1.1443   -2.7136   -5.9706 H   0  0  0  0  0  0 
    5.4658    4.6543    0.3308 C   0  0  0  0  0  0 
   -2.0861   -0.4726  -13.5475 C   0  0  0  0  0  0 
    5.1095    5.2349   -0.5261 H   0  0  0  0  0  0 
   -1.6871   -1.2199  -14.2409 H   0  0  0  0  0  0 
    5.0661    5.1077    1.2435 H   0  0  0  0  0  0 
   -3.1567   -0.3619  -13.7467 H   0  0  0  0  0  0 
    6.5571    4.7314    0.3631 H   0  0  0  0  0  0 
   -1.6005    0.4856  -13.7579 H   0  0  0  0  0  0 
  1  7  1  0
  2  8  1  0
  3  5  1  0
  4  6  1  0
  5 10  1  0
  5 13  1  0
  5 21  1  0
  6  9  1  0
  6 14  1  0
  6 22  1  0
  7 10  1  0
  7 16  1  0
  7 20  1  0
  8  9  1  0
  8 15  1  0
  8 19  1  0
  9 12  1  0
  9 28  1  0
 10 11  1  0
 10 27  1  0
 17 32  1  0
 18 31  1  0
 19 24  1  0
 19 35  1  0
 19 38  1  0
 20 23  1  0
 20 36  1  0
 20 37  1  0
 21 25  1  0
 21 33  1  0
 21 40  1  0
 22 26  1  0
 22 34  1  0
 22 39  1  0
 29 33  1  0
 30 34  1  0
 31 32  1  0
 31 35  1  0
 31 45  1  0
 32 36  1  0
 32 46  1  0
 33 41  1  0
 33 49  1  0
 34 42  1  0
 34 50  1  0
 35 43  1  0
 35 48  1  0
 36 44  1  0
 36 47  1  0
 49 51  1  0
 49 53  1  0
 49 55  1  0
 50 52  1  0
 50 54  1  0
 50 56  1  0
conformer 18  

    0.0000    0.0000    0.0000 C   0  0  0  0  0  0 
    1.5204    0.0000    0.0000 C   0  0  0  0  0  0 
    2.0804    1.4222    0.0000 C   0  0  0  0  0  0 
    3.6107    1.4177   -0.0002 C   0  0  0  0  0  0 
    4.1687    2.8423    0.0051 C   0  0  0  0  0  0 
    5.6949    2.9005   -0.1110 C   0  0  0  0  0  0 
    6.4770    2.1884    0.9971 C   0  0  0  0  0  0 
    6.1876    2.7361    2.3960 C   0  0  0  0  0  0 
    7.0789    2.0703    3.4468 C   0  0  0  0  0  0 
    6.7877    2.6122    4.8472 C   0  0  0  0  0  0 
    7.6785    1.9468    5.8976 C   0  0  0  0  0  0 
    7.3873    2.4886    7.2981 C   0  0  0  0  0  0 
    8.2782    1.8225    8.3491 C   0  0  0  0  0  0 
    7.9874    2.3695    9.7484 C   0  0  0  0  0  0 
    8.7696    1.6571   10.8556 C   0  0  0  0  0  0 
   10.2811    1.8818   10.7740 C   0  0  0  0  0  0 
   10.9998    1.2470   11.9655 C   0  0  0  0  0  0 
   12.5029    1.4630   11.8891 C   0  0  0  0  0  0 
   -0.3923    0.5069   -0.8874 H   0  0  0  0  0  0 
   -0.3923    0.5070    0.8873 H   0  0  0  0  0  0 
   -0.3790   -1.0268    0.0001 H   0  0  0  0  0  0 
    1.8800   -0.5419   -0.8824 H   0  0  0  0  0  0 
    1.8798   -0.5420    0.8825 H   0  0  0  0  0  0 
    1.7139    1.9609   -0.8823 H   0  0  0  0  0  0 
    1.7150    1.9611    0.8827 H   0  0  0  0  0  0 
    3.9763    0.8828   -0.8850 H   0  0  0  0  0  0 
    3.9662    0.8719    0.8810 H   0  0  0  0  0  0 
    3.7443    3.3962   -0.8419 H   0  0  0  0  0  0 
    3.8399    3.3676    0.9092 H   0  0  0  0  0  0 
    5.9994    3.9542   -0.1378 H   0  0  0  0  0  0 
    5.9931    2.4703   -1.0753 H   0  0  0  0  0  0 
    6.2731    1.1119    0.9692 H   0  0  0  0  0  0 
    7.5470    2.3028    0.7821 H   0  0  0  0  0  0 
    6.3528    3.8202    2.4080 H   0  0  0  0  0  0 
    5.1376    2.5632    2.6571 H   0  0  0  0  0  0 
    8.1330    2.2435    3.1982 H   0  0  0  0  0  0 
    6.9167    0.9856    3.4314 H   0  0  0  0  0  0 
    6.9494    3.6969    4.8623 H   0  0  0  0  0  0 
    5.7337    2.4388    5.0965 H   0  0  0  0  0  0 
    7.5168    0.8620    5.8825 H   0  0  0  0  0  0 
    8.7325    2.1202    5.6484 H   0  0  0  0  0  0 
    6.3331    2.3155    7.5464 H   0  0  0  0  0  0 
    7.5495    3.5733    7.3136 H   0  0  0  0  0  0 
    8.1131    0.7384    8.3362 H   0  0  0  0  0  0 
    9.3284    1.9953    8.0888 H   0  0  0  0  0  0 
    8.2035    3.4443    9.7786 H   0  0  0  0  0  0 
    6.9169    2.2570    9.9610 H   0  0  0  0  0  0 
    8.5525    0.5824   10.8261 H   0  0  0  0  0  0 
    8.4048    2.0262   11.8222 H   0  0  0  0  0  0 
   10.4925    2.9576   10.7488 H   0  0  0  0  0  0 
   10.6760    1.4506    9.8474 H   0  0  0  0  0  0 
   10.6224    1.6766   12.9007 H   0  0  0  0  0  0 
   10.7920    0.1710   11.9952 H   0  0  0  0  0  0 
   12.9963    1.0019   12.7504 H   0  0  0  0  0  0 
   12.7462    2.5303   11.8893 H   0  0  0  0  0  0 
   12.9179    1.0158   10.9803 H   0  0  0  0  0  0 
  1  2  1  0
  1 19  1  0
  1 20  1  0
  1 21  1  0
  2  3  1  0
  2 22  1  0
  2 23  1  0
  3  4  1  0
  3 24  1  0
  3 25  1  0
  4  5  1  0
  4 26  1  0
  4 27  1  0
  5  6  1  0
  5 28  1  0
  5 29  1  0
  6  7  1  0
  6 30  1  0
  6 31  1  0
  7  8  1  0
  7 32  1  0
  7 33  1  0
  8  9  1  0
  8 34  1  0
  8 35  1  0
  9 10  1  0
  9 36  1  0
  9 37  1  0
 10 11  1  0
 10 38  1  0
 10 39  1  0
 11 12  1  0
 11 40  1  0
 11 41  1  0
 12 13  1  0
 12 42  1  0
 12 43  1  0
 13 14  1  0
 13 44  1  0
 13 45  1  0
 14 15  1  0
 14 46  1  0
 14 47  1  0
 15 16  1  0
 15 48  1  0
 15 49  1  0
 16 17  1  0
 16 50  1  0
 16 51  1  0
 17 18  1  0
 17 52  1  0
 17 53  1  0
 18 54  1  0
 18 55  1  0
 18 56  1  0
conformer 19  

    0.0000    0.0000    0.0000 H   0  0  0  0  0  0 
    6.8265   -5.1530    4.6971 H   0  0  0  0  0  0 
    1.2021    1.7110   -2.1019 H   0  0  0  0  0  0 
    8.9269   -4.8645    6.9336 H   0  0  0  0  0  0 
    0.9915    2.2386   -1.1629 C   0  0  0  0  0  0 
    9.2547   -5.3107    5.9868 C   0  0  0  0  0  0 
    1.0972    0.0000    0.0000 C   0  0  0  0  0  0 
    7.3345   -4.1856    4.7917 C   0  0  0  0  0  0 
    8.8482   -4.4029    4.8248 C   0  0  0  0  0  0 
    1.5960    1.4475    0.0000 C   0  0  0  0  0  0 
    1.3289    1.9182    0.9526 H   0  0  0  0  0  0 
    9.3563   -3.4355    4.9194 H   0  0  0  0  0  0 
   -0.0999    2.2683   -1.0658 H   0  0  0  0  0  0 
    8.7466   -6.2782    5.8922 H   0  0  0  0  0  0 
    7.0067   -3.7393    5.7385 H   0  0  0  0  0  0 
    1.4127   -0.5010   -0.9232 H   0  0  0  0  0  0 
    3.1663   -1.4883    3.3480 H   0  0  0  0  0  0 
    5.3357   -2.5988    1.4877 H   0  0  0  0  0  0 
    6.9281   -3.2777    3.6297 C   0  0  0  0  0  0 
    1.5733   -0.8081    1.2106 C   0  0  0  0  0  0 
    1.5464    3.6611   -1.2861 C   0  0  0  0  0  0 
   10.7684   -5.5282    6.0200 C   0  0  0  0  0  0 
    1.2539   -0.3099    2.1340 H   0  0  0  0  0  0 
    7.4361   -2.3103    3.7243 H   0  0  0  0  0  0 
    2.6242    3.6059   -1.4841 H   0  0  0  0  0  0 
   11.2766   -4.5608    6.1144 H   0  0  0  0  0  0 
    2.6882    1.4685   -0.0824 H   0  0  0  0  0  0 
    9.1761   -4.8491    3.8780 H   0  0  0  0  0  0 
    1.7674    5.5477   -0.2917 H   0  0  0  0  0  0 
   10.8524   -5.9918    8.1306 H   0  0  0  0  0  0 
    5.0080   -2.1526    2.4346 C   0  0  0  0  0  0 
    3.4943   -1.9351    2.4015 C   0  0  0  0  0  0 
    1.3232    4.5687   -0.0740 C   0  0  0  0  0  0 
   11.1744   -6.4353    7.1812 C   0  0  0  0  0  0 
    5.4144   -3.0604    3.5966 C   0  0  0  0  0  0 
    3.0876   -1.0272    1.2385 C   0  0  0  0  0  0 
    1.0710   -1.7833    1.1884 H   0  0  0  0  0  0 
    7.2560   -3.7239    2.6829 H   0  0  0  0  0  0 
   11.0964   -5.9743    5.0732 H   0  0  0  0  0  0 
    1.0959    4.1322   -2.1687 H   0  0  0  0  0  0 
    1.8555    4.1773    0.7997 H   0  0  0  0  0  0 
   10.6722   -7.4054    7.0893 H   0  0  0  0  0  0 
    5.0866   -2.6141    4.5434 H   0  0  0  0  0  0 
    3.4120   -1.4759    0.2919 H   0  0  0  0  0  0 
    5.5162   -1.1852    2.5292 H   0  0  0  0  0  0 
    2.9867   -2.9028    2.3074 H   0  0  0  0  0  0 
    3.6046   -0.0662    1.3377 H   0  0  0  0  0  0 
    4.9064   -4.0278    3.5019 H   0  0  0  0  0  0 
   -0.1435    4.7708    0.2725 C   0  0  0  0  0  0 
   12.6785   -6.6540    7.2177 C   0  0  0  0  0  0 
   -0.7046    5.1393   -0.5920 H   0  0  0  0  0  0 
   12.9466   -7.3053    8.0554 H   0  0  0  0  0  0 
   -0.2412    5.5058    1.0779 H   0  0  0  0  0  0 
   13.0288   -7.1264    6.2944 H   0  0  0  0  0  0 
   -0.6062    3.8409    0.6158 H   0  0  0  0  0  0 
   13.2100   -5.7050    7.3415 H   0  0  0  0  0  0 
  1  7  1  0
  2  8  1  0
  3  5  1  0
  4  6  1  0
  5 10  1  0
  5 13  1  0
  5 21  1  0
  6  9  1  0
  6 14  1  0
  6 22  1  0
  7 10  1  0
  7 16  1  0
  7 20  1  0
  8  9  1  0
  8 15  1  0
  8 19  1  0
  9 12  1  0
  9 28  1  0
 10 11  1  0
 10 27  1  0
 17 32  1  0
 18 31  1  0
 19 24  1  0
 19 35  1  0
 19 38  1  0
 20 23  1  0
 20 36  1  0
 20 37  1  0
 21 25  1  0
 21 33  1  0
 21 40  1  0
 22 26  1  0
 22 34  1  0
 22 39  1  0
 29 33  1  0
 30 34  1  0
 31 32  1  0
 31 35  1  0
 31 45  1  0
 32 36  1  0
 32 46  1  0
 33 41  1  0
 33 49  1  0
 34 42  1  0
 34 50  1  0
 35 43  1  0
 35 48  1  0
 36 44  1  0
 36 47  1  0
 49 51  1  0
 49 53  1  0
 49 55  1  0
 50 52  1  0
 50 54  1  0
 50 56  1  0
conformer 20  

    0.0000    0.0000    0.0000 H   0  0  0  0  0  0 
    2.8676   -7.6732    4.3623 H   0  0  0  0  0  0 
    1.7602    1.8418    2.1257 H   0  0  0  0  0  0 
    1.2263  -11.0196    5.3114 H   0  0  0  0  0  0 
    1.2832    2.2740    1.2386 C   0  0  0  0  0  0 
    1.7027  -10.0379    5.4266 C   0  0  0  0  0  0 
    1.0960    0.0000    0.0000 C   0  0  0  0  0  0 
    1.7732   -7.7213    4.3407 C   0  0  0  0  0  0 
    1.3138   -9.1762    4.2219 C   0  0  0  0  0  0 
    1.6218    1.4387    0.0000 C   0  0  0  0  0  0 
    1.2307    1.9494   -0.8889 H   0  0  0  0  0  0 
    1.7214   -9.6199    3.3054 H   0  0  0  0  0  0 
    1.7271    3.2689    1.1065 H   0  0  0  0  0  0 
    1.2941   -9.5948    6.3430 H   0  0  0  0  0  0 
    1.4094   -7.2965    5.2839 H   0  0  0  0  0  0 
    1.4020   -0.4713   -0.9426 H   0  0  0  0  0  0 
    2.7640   -3.0963    2.2514 H   0  0  0  0  0  0 
    0.1112   -4.6243    2.0864 H   0  0  0  0  0  0 
    1.2597   -6.8812    3.1690 C   0  0  0  0  0  0 
    1.6158   -0.8389    1.1691 C   0  0  0  0  0  0 
   -0.2201    2.4261    1.4790 C   0  0  0  0  0  0 
    3.2135  -10.2309    5.5746 C   0  0  0  0  0  0 
    2.7115   -0.8017    1.1900 H   0  0  0  0  0  0 
    0.1638   -6.9175    3.1428 H   0  0  0  0  0  0 
   -0.6682    1.4480    1.6868 H   0  0  0  0  0  0 
    3.6279  -10.6233    4.6381 H   0  0  0  0  0  0 
    2.7128    1.4168   -0.1141 H   0  0  0  0  0  0 
    0.2212   -9.1994    4.1246 H   0  0  0  0  0  0 
   -0.0670    4.3499    2.4572 H   0  0  0  0  0  0 
    3.1271  -10.8030    7.6589 H   0  0  0  0  0  0 
    1.2071   -4.5874    2.1121 C   0  0  0  0  0  0 
    1.6681   -3.1334    2.2259 C   0  0  0  0  0  0 
   -0.5004    3.3626    2.6550 C   0  0  0  0  0  0 
    3.5390  -11.1908    6.7199 C   0  0  0  0  0  0 
    1.7207   -5.4271    3.2828 C   0  0  0  0  0  0 
    1.1543   -2.2936    1.0552 C   0  0  0  0  0  0 
    1.2571   -0.4238    2.1177 H   0  0  0  0  0  0 
    1.6204   -7.3083    2.2253 H   0  0  0  0  0  0 
    3.6987   -9.2675    5.7668 H   0  0  0  0  0  0 
   -0.6995    2.8189    0.5743 H   0  0  0  0  0  0 
   -0.0229    2.9741    3.5621 H   0  0  0  0  0  0 
    3.0686  -12.1638    6.5361 H   0  0  0  0  0  0 
    2.8166   -5.3900    3.3085 H   0  0  0  0  0  0 
    0.0584   -2.3300    1.0299 H   0  0  0  0  0  0 
    1.5673   -5.0141    1.1681 H   0  0  0  0  0  0 
    1.3080   -2.7068    3.1700 H   0  0  0  0  0  0 
    1.5143   -2.7208    0.1113 H   0  0  0  0  0  0 
    1.3605   -5.0004    4.2269 H   0  0  0  0  0  0 
   -1.9928    3.5145    2.9026 C   0  0  0  0  0  0 
    5.0390  -11.3844    6.8753 C   0  0  0  0  0  0 
   -2.4520    2.5487    3.1364 H   0  0  0  0  0  0 
    5.5369  -10.4341    7.0931 H   0  0  0  0  0  0 
   -2.4958    3.9308    2.0240 H   0  0  0  0  0  0 
    5.4773  -11.8011    5.9628 H   0  0  0  0  0  0 
   -2.1703    4.1882    3.7468 H   0  0  0  0  0  0 
    5.2488  -12.0743    7.6987 H   0  0  0  0  0  0 
  1  7  1  0
  2  8  1  0
  3  5  1  0
  4  6  1  0
  5 10  1  0
  5 13  1  0
  5 21  1  0
  6  9  1  0
  6 14  1  0
  6 22  1  0
  7 10  1  0
  7 16  1  0
  7 20  1  0
  8  9  1  0
  8 15  1  0
  8 19  1  0
  9 12  1  0
  9 28  1  0
 10 11  1  0
 10 27  1  0
 17 32  1  0
 18 31  1  0
 19 24  1  0
 19 35  1  0
 19 38  1  0
 20 23  1  0
 20 36  1  0
 20 37  1  0
 21 25  1  0
 21 33  1  0
 21 40  1  0
 22 26  1  0
 22 34  1  0
 22 39  1  0
 29 33  1  0
 30 34  1  0
 31 32  1  0
 31 35  1  0
 31 45  1  0
 32 36  1  0
 32 46  1  0
 33 41  1  0
 33 49  1  0
 34 42  1  0
 34 50  1  0
 35 43  1  0
 35 48  1  0
 36 44  1  0
 36 47  1  0
 49 51  1  0
 49 53  1  0
 49 55  1  0
 50 52  1  0
 50 54  1  0
 50 56  1  0
conformer 21  

    0.0000    0.0000    0.0000 H   0  0  0  0  0  0 
   -4.3956   -5.5746    0.9501 H   0  0  0  0  0  0 
   -0.0285    2.2072   -1.2057 H   0  0  0  0  0  0 
   -6.0574   -7.2663    2.9711 H   0  0  0  0  0  0 
    1.0682    2.2171   -1.2122 C   0  0  0  0  0  0 
   -5.6830   -7.7434    2.0581 C   0  0  0  0  0  0 
    1.0957   -0.0000    0.0000 C   0  0  0  0  0  0 
   -3.8741   -5.9978    1.8173 C   0  0  0  0  0  0 
   -4.1799   -7.4938    1.9202 C   0  0  0  0  0  0 
    1.5947    1.4468    0.0000 C   0  0  0  0  0  0 
    2.6915    1.4575   -0.0068 H   0  0  0  0  0  0 
   -3.8019   -8.0080    1.0284 H   0  0  0  0  0  0 
    1.3906    1.7169   -2.1335 H   0  0  0  0  0  0 
   -6.2043   -7.2589    1.2228 H   0  0  0  0  0  0 
   -4.2558   -5.4831    2.7075 H   0  0  0  0  0  0 
    1.4218   -0.5006   -0.9196 H   0  0  0  0  0  0 
   -0.6354   -1.9872    2.2367 H   0  0  0  0  0  0 
   -0.0416   -4.4204    2.3146 H   0  0  0  0  0  0 
   -2.3714   -5.7450    1.6839 C   0  0  0  0  0  0 
    1.6207   -0.7667    1.2158 C   0  0  0  0  0  0 
    1.5674    3.6629   -1.2125 C   0  0  0  0  0  0 
   -6.0575   -9.2287    2.0497 C   0  0  0  0  0  0 
    2.7150   -0.6911    1.2411 H   0  0  0  0  0  0 
   -1.8494   -6.1676    2.5511 H   0  0  0  0  0  0 
    2.6642    3.6730   -1.2190 H   0  0  0  0  0  0 
   -5.7626   -9.6638    1.0866 H   0  0  0  0  0  0 
    1.2719    1.9464    0.9215 H   0  0  0  0  0  0 
   -3.6496   -7.9081    2.7849 H   0  0  0  0  0  0 
   -0.0550    4.4289   -2.4197 H   0  0  0  0  0  0 
   -4.3559  -10.1013    3.0772 H   0  0  0  0  0  0 
   -0.5630   -3.9971    1.4475 C   0  0  0  0  0  0 
   -0.2571   -2.5010    1.3448 C   0  0  0  0  0  0 
    1.0412    4.4325   -2.4237 C   0  0  0  0  0  0 
   -5.4471  -10.0745    3.1698 C   0  0  0  0  0  0 
   -2.0657   -4.2499    1.5808 C   0  0  0  0  0  0 
    1.2465   -2.2516    1.2075 C   0  0  0  0  0  0 
    1.2511   -0.2994    2.1367 H   0  0  0  0  0  0 
   -1.9898   -6.2603    0.7941 H   0  0  0  0  0  0 
   -7.1506   -9.3093    2.1012 H   0  0  0  0  0  0 
    1.2452    4.1631   -0.2910 H   0  0  0  0  0  0 
    1.3640    3.9388   -3.3477 H   0  0  0  0  0  0 
   -5.7916  -11.1085    3.0460 H   0  0  0  0  0  0 
   -2.5877   -3.8273    0.7136 H   0  0  0  0  0  0 
    1.6173   -2.7192    0.2873 H   0  0  0  0  0  0 
   -0.1812   -4.5117    0.5573 H   0  0  0  0  0  0 
   -0.7874   -2.0864    0.4803 H   0  0  0  0  0  0 
    1.7675   -2.7391    2.0410 H   0  0  0  0  0  0 
   -2.4473   -3.7346    2.4707 H   0  0  0  0  0  0 
    1.5352    5.8703   -2.4277 C   0  0  0  0  0  0 
   -5.8277   -9.6030    4.5644 C   0  0  0  0  0  0 
    2.6286    5.9094   -2.4641 H   0  0  0  0  0  0 
   -5.4478  -10.3041    5.3145 H   0  0  0  0  0  0 
    1.1470    6.4020   -3.3021 H   0  0  0  0  0  0 
   -5.4019   -8.6199    4.7853 H   0  0  0  0  0  0 
    1.2017    6.4022   -1.5310 H   0  0  0  0  0  0 
   -6.9149   -9.5438    4.6763 H   0  0  0  0  0  0 
  1  7  1  0
  2  8  1  0
  3  5  1  0
  4  6  1  0
  5 10  1  0
  5 13  1  0
  5 21  1  0
  6  9  1  0
  6 14  1  0
  6 22  1  0
  7 10  1  0
  7 16  1  0
  7 20  1  0
  8  9  1  0
  8 15  1  0
  8 19  1  0
  9 12  1  0
  9 28  1  0
 10 11  1  0
 10 27  1  0
 17 32  1  0
 18 31  1  0
 19 24  1  0
 19 35  1  0
 19 38  1  0
 20 23  1  0
 20 36  1  0
 20 37  1  0
 21 25  1  0
 21 33  1  0
 21 40  1  0
 22 26  1  0
 22 34  1  0
 22 39  1  0
 29 33  1  0
 30 34  1  0
 31 32  1  0
 31 35  1  0
 31 45  1  0
 32 36  1  0
 32 46  1  0
 33 41  1  0
 33 49  1  0
 34 42  1  0
 34 50  1  0
 35 43  1  0
 35 48  1  0
 36 44  1  0
 36 47  1  0
 49 51  1  0
 49 53  1  0
 49 55  1  0
 50 52  1  0
 50 54  1  0
 50 56  1  0
conformer 22  

    0.0000    0.0000    0.0000 C   0  0  0  0  0  0 
    1.5204    0.0000    0.0000 C   0  0  0  0  0  0 
    2.0804    1.4223    0.0000 C   0  0  0  0  0  0 
    3.6110    1.4180    0.0006 C   0  0  0  0  0  0 
    4.1683    2.8432   -0.0034 C   0  0  0  0  0  0 
    5.6946    2.9035    0.1184 C   0  0  0  0  0  0 
    6.4235    2.3428   -1.1052 C   0  0  0  0  0  0 
    7.9505    2.3955   -0.9820 C   0  0  0  0  0  0 
    8.5631    3.7886   -0.8075 C   0  0  0  0  0  0 
    8.2397    4.7457   -1.9564 C   0  0  0  0  0  0 
    8.9733    6.0785   -1.7902 C   0  0  0  0  0  0 
    8.6472    7.0394   -2.9348 C   0  0  0  0  0  0 
    9.3805    8.3714   -2.7689 C   0  0  0  0  0  0 
    9.0543    9.3323   -3.9134 C   0  0  0  0  0  0 
    9.7875   10.6644   -3.7475 C   0  0  0  0  0  0 
    9.4613   11.6254   -4.8920 C   0  0  0  0  0  0 
   10.1941   12.9565   -4.7261 C   0  0  0  0  0  0 
    9.8725   13.9147   -5.8619 C   0  0  0  0  0  0 
   -0.3923    0.5069    0.8874 H   0  0  0  0  0  0 
   -0.3923    0.5070   -0.8873 H   0  0  0  0  0  0 
   -0.3790   -1.0268   -0.0001 H   0  0  0  0  0  0 
    1.8800   -0.5419    0.8825 H   0  0  0  0  0  0 
    1.8798   -0.5420   -0.8825 H   0  0  0  0  0  0 
    1.7136    1.9608    0.8823 H   0  0  0  0  0  0 
    1.7151    1.9612   -0.8827 H   0  0  0  0  0  0 
    3.9664    0.8719   -0.8801 H   0  0  0  0  0  0 
    3.9758    0.8827    0.8855 H   0  0  0  0  0  0 
    3.7380    3.3959    0.8412 H   0  0  0  0  0  0 
    3.8509    3.3637   -0.9152 H   0  0  0  0  0  0 
    6.0137    2.3667    1.0197 H   0  0  0  0  0  0 
    5.9720    3.9543    0.2593 H   0  0  0  0  0  0 
    6.1003    2.8741   -2.0074 H   0  0  0  0  0  0 
    6.1441    1.2930   -1.2498 H   0  0  0  0  0  0 
    8.3839    1.9299   -1.8761 H   0  0  0  0  0  0 
    8.2588    1.7734   -0.1324 H   0  0  0  0  0  0 
    9.6519    3.6714   -0.7349 H   0  0  0  0  0  0 
    8.2396    4.2260    0.1438 H   0  0  0  0  0  0 
    8.5254    4.2857   -2.9100 H   0  0  0  0  0  0 
    7.1610    4.9345   -1.9953 H   0  0  0  0  0  0 
    8.6907    6.5362   -0.8343 H   0  0  0  0  0  0 
   10.0551    5.9012   -1.7569 H   0  0  0  0  0  0 
    7.5654    7.2173   -2.9683 H   0  0  0  0  0  0 
    8.9293    6.5812   -3.8906 H   0  0  0  0  0  0 
    9.0984    8.8294   -1.8131 H   0  0  0  0  0  0 
   10.4623    8.1936   -2.7356 H   0  0  0  0  0  0 
    7.9725    9.5102   -3.9467 H   0  0  0  0  0  0 
    9.3363    8.8743   -4.8693 H   0  0  0  0  0  0 
   10.8693   10.4866   -3.7142 H   0  0  0  0  0  0 
    9.5055   11.1224   -2.7917 H   0  0  0  0  0  0 
    8.3795   11.8032   -4.9255 H   0  0  0  0  0  0 
    9.7432   11.1675   -5.8480 H   0  0  0  0  0  0 
    9.9126   13.4205   -3.7737 H   0  0  0  0  0  0 
   11.2764   12.7847   -4.6962 H   0  0  0  0  0  0 
    8.8005   14.1329   -5.8994 H   0  0  0  0  0  0 
   10.1718   13.4936   -6.8270 H   0  0  0  0  0  0 
   10.4069   14.8598   -5.7233 H   0  0  0  0  0  0 
  1  2  1  0
  1 19  1  0
  1 20  1  0
  1 21  1  0
  2  3  1  0
  2 22  1  0
  2 23  1  0
  3  4  1  0
  3 24  1  0
  3 25  1  0
  4  5  1  0
  4 26  1  0
  4 27  1  0
  5  6  1  0
  5 28  1  0
  5 29  1  0
  6  7  1  0
  6 30  1  0
  6 31  1  0
  7  8  1  0
  7 32  1  0
  7 33  1  0
  8  9  1  0
  8 34  1  0
  8 35  1  0
  9 10  1  0
  9 36  1  0
  9 37  1  0
 10 11  1  0
 10 38  1  0
 10 39  1  0
 11 12  1  0
 11 40  1  0
 11 41  1  0
 12 13  1  0
 12 42  1  0
 12 43  1  0
 13 14  1  0
 13 44  1  0
 13 45  1  0
 14 15  1  0
 14 46  1  0
 14 47  1  0
 15 16  1  0
 15 48  1  0
 15 49  1  0
 16 17  1  0
 16 50  1  0
 16 51  1  0
 17 18  1  0
 17 52  1  0
 17 53  1  0
 18 54  1  0
 18 55  1  0
 18 56  1  0
conformer 23  

    0.0000    0.0000    0.0000 H   0  0  0  0  0  0 
    4.4573   -6.5886   -4.8823 H   0  0  0  0  0  0 
   -0.0000    2.2138    1.2167 H   0  0  0  0  0  0 
    3.0781   -7.8321   -7.2596 H   0  0  0  0  0  0 
    1.0968    2.2138    1.2167 C   0  0  0  0  0  0 
    3.5241   -6.8442   -7.4206 C   0  0  0  0  0  0 
    1.0968    0.0000    0.0000 C   0  0  0  0  0  0 
    3.3767   -6.4068   -4.9367 C   0  0  0  0  0  0 
    3.0266   -5.8878   -6.3331 C   0  0  0  0  0  0 
    1.6091    1.4412    0.0000 C   0  0  0  0  0  0 
    2.7059    1.4412   -0.0000 H   0  0  0  0  0  0 
    3.4759   -4.8984   -6.4806 H   0  0  0  0  0  0 
    1.4202    1.7090    2.1352 H   0  0  0  0  0  0 
    4.6115   -6.9600   -7.3384 H   0  0  0  0  0  0 
    2.8858   -7.3727   -4.7663 H   0  0  0  0  0  0 
    1.4202   -0.5048    0.9185 H   0  0  0  0  0  0 
    2.7047   -2.9763   -2.4297 H   0  0  0  0  0  0 
    0.0033   -4.4215   -2.3597 H   0  0  0  0  0  0 
    3.0000   -5.4340   -3.8146 C   0  0  0  0  0  0 
    1.6091   -0.7725   -1.2167 C   0  0  0  0  0  0 
    1.6090    3.6551    1.2168 C   0  0  0  0  0  0 
    3.1677   -6.3287   -8.8168 C   0  0  0  0  0  0 
    1.2856   -0.2678   -2.1352 H   0  0  0  0  0  0 
    3.5062   -4.4772   -3.9859 H   0  0  0  0  0  0 
    2.7059    3.6553    1.2166 H   0  0  0  0  0  0 
    2.0779   -6.2587   -8.9187 H   0  0  0  0  0  0 
    1.2857    1.9460   -0.9185 H   0  0  0  0  0  0 
    1.9414   -5.7706   -6.4293 H   0  0  0  0  0  0 
    1.4210    3.9286    3.3537 H   0  0  0  0  0  0 
    4.8236   -7.2634   -9.8512 H   0  0  0  0  0  0 
    1.0982   -4.4291   -2.4296 C   0  0  0  0  0  0 
    1.6090   -2.9866   -2.4343 C   0  0  0  0  0  0 
    1.0971    4.4269    2.4327 C   0  0  0  0  0  0 
    3.7337   -7.1935   -9.9451 C   0  0  0  0  0  0 
    1.4902   -5.2168   -3.6840 C   0  0  0  0  0  0 
    1.0969   -2.2138   -1.2167 C   0  0  0  0  0  0 
    2.7059   -0.7724   -1.2167 H   0  0  0  0  0  0 
    3.3882   -5.8350   -2.8702 H   0  0  0  0  0  0 
    3.5618   -5.3116   -8.9347 H   0  0  0  0  0  0 
    1.2858    4.1600    0.2983 H   0  0  0  0  0  0 
    0.0009    4.4333    2.4353 H   0  0  0  0  0  0 
    3.5295   -6.6948  -10.9001 H   0  0  0  0  0  0 
    0.9891   -6.1919   -3.6454 H   0  0  0  0  0  0 
    1.4207   -2.7190   -0.2986 H   0  0  0  0  0  0 
    1.4671   -4.9502   -1.5378 H   0  0  0  0  0  0 
    1.2821   -2.4836   -3.3523 H   0  0  0  0  0  0 
    0.0001   -2.2133   -1.2161 H   0  0  0  0  0  0 
    1.1052   -4.6960   -4.5681 H   0  0  0  0  0  0 
    1.6041    5.8603    2.4364 C   0  0  0  0  0  0 
    3.1392   -8.5925   -9.9947 C   0  0  0  0  0  0 
    1.2700    6.3970    1.5428 H   0  0  0  0  0  0 
    2.0470   -8.5537  -10.0558 H   0  0  0  0  0  0 
    1.2260    6.3937    3.3142 H   0  0  0  0  0  0 
    3.5089   -9.1262  -10.8762 H   0  0  0  0  0  0 
    2.6980    5.8894    2.4663 H   0  0  0  0  0  0 
    3.4167   -9.1782   -9.1135 H   0  0  0  0  0  0 
  1  7  1  0
  2  8  1  0
  3  5  1  0
  4  6  1  0
  5 10  1  0
  5 13  1  0
  5 21  1  0
  6  9  1  0
  6 14  1  0
  6 22  1  0
  7 10  1  0
  7 16  1  0
  7 20  1  0
  8  9  1  0
  8 15  1  0
  8 19  1  0
  9 12  1  0
  9 28  1  0
 10 11  1  0
 10 27  1  0
 17 32  1  0
 18 31  1  0
 19 24  1  0
 19 35  1  0
 19 38  1  0
 20 23  1  0
 20 36  1  0
 20 37  1  0
 21 25  1  0
 21 33  1  0
 21 40  1  0
 22 26  1  0
 22 34  1  0
 22 39  1  0
 29 33  1  0
 30 34  1  0
 31 32  1  0
 31 35  1  0
 31 45  1  0
 32 36  1  0
 32 46  1  0
 33 41  1  0
 33 49  1  0
 34 42  1  0
 34 50  1  0
 35 43  1  0
 35 48  1  0
 36 44  1  0
 36 47  1  0
 49 51  1  0
 49 53  1  0
 49 55  1  0
 50 52  1  0
 50 54  1  0
 50 56  1  0
conformer 24  

    0.0000    0.0000    0.0000 H   0  0  0  0  0  0 
   -3.2939   -3.3556    4.5576 H   0  0  0  0  0  0 
    1.7294    3.1980   -1.2174 H   0  0  0  0  0  0 
   -2.0716   -1.4203    2.3360 H   0  0  0  0  0  0 
    1.2155    2.2291   -1.2486 C   0  0  0  0  0  0 
   -3.1557   -1.5575    2.3972 C   0  0  0  0  0  0 
    1.0956   -0.0000    0.0000 C   0  0  0  0  0  0 
   -2.8877   -3.7872    3.6343 C   0  0  0  0  0  0 
   -3.4999   -3.0487    2.4371 C   0  0  0  0  0  0 
    1.6164    1.4381   -0.0000 C   0  0  0  0  0  0 
    1.2596    1.9616    0.8954 H   0  0  0  0  0  0 
   -4.5903   -3.1602    2.4900 H   0  0  0  0  0  0 
    1.5763    1.7094   -2.1445 H   0  0  0  0  0  0 
   -3.4910   -1.0789    3.3251 H   0  0  0  0  0  0 
   -3.2214   -4.8319    3.6088 H   0  0  0  0  0  0 
    1.4208   -0.5113   -0.9140 H   0  0  0  0  0  0 
    1.1520   -2.3772    3.4011 H   0  0  0  0  0  0 
    1.2225   -4.8373    3.5145 H   0  0  0  0  0  0 
   -1.3571   -3.7529    3.7184 C   0  0  0  0  0  0 
    1.5931   -0.7731    1.2241 C   0  0  0  0  0  0 
   -0.2925    2.4673   -1.3617 C   0  0  0  0  0  0 
   -3.8036   -0.8647    1.1966 C   0  0  0  0  0  0 
    2.6886   -0.8202    1.2148 H   0  0  0  0  0  0 
   -1.0526   -4.2431    4.6517 H   0  0  0  0  0  0 
   -0.6628    2.9322   -0.4400 H   0  0  0  0  0  0 
   -4.8939   -0.9664    1.2558 H   0  0  0  0  0  0 
    2.7118    1.4220    0.0590 H   0  0  0  0  0  0 
   -3.1902   -3.5278    1.5017 H   0  0  0  0  0  0 
   -0.1132    4.3298   -2.4477 H   0  0  0  0  0  0 
   -3.7599    1.1178    2.0592 H   0  0  0  0  0  0 
    0.8606   -4.3664    2.5921 C   0  0  0  0  0  0 
    1.4371   -2.9473    2.5098 C   0  0  0  0  0  0 
   -0.6213    3.3645   -2.5559 C   0  0  0  0  0  0 
   -3.4263    0.6161    1.1434 C   0  0  0  0  0  0 
   -0.6695   -4.4621    2.5486 C   0  0  0  0  0  0 
    1.0148   -2.1891    1.2494 C   0  0  0  0  0  0 
    1.2979   -0.2404    2.1364 H   0  0  0  0  0  0 
   -1.0227   -2.7148    3.7987 H   0  0  0  0  0  0 
   -3.4817   -1.3576    0.2711 H   0  0  0  0  0  0 
   -0.8171    1.5123   -1.4775 H   0  0  0  0  0  0 
   -0.2513    2.9046   -3.4797 H   0  0  0  0  0  0 
   -2.3362    0.7223    1.0945 H   0  0  0  0  0  0 
   -1.0283   -4.0743    1.5908 H   0  0  0  0  0  0 
   -0.0761   -2.1189    1.1992 H   0  0  0  0  0  0 
    1.2664   -4.9591    1.7628 H   0  0  0  0  0  0 
    2.5318   -3.0200    2.5324 H   0  0  0  0  0  0 
    1.3446   -2.7401    0.3606 H   0  0  0  0  0  0 
   -0.9485   -5.5232    2.5687 H   0  0  0  0  0  0 
   -2.1177    3.6012   -2.6814 C   0  0  0  0  0  0 
   -4.0467    1.3075   -0.0596 C   0  0  0  0  0  0 
   -2.3286    4.2469   -3.5396 H   0  0  0  0  0  0 
   -3.7683    2.3658   -0.0727 H   0  0  0  0  0  0 
   -2.6533    2.6577   -2.8270 H   0  0  0  0  0  0 
   -3.7010    0.8537   -0.9938 H   0  0  0  0  0  0 
   -2.5145    4.0878   -1.7847 H   0  0  0  0  0  0 
   -5.1390    1.2438   -0.0293 H   0  0  0  0  0  0 
  1  7  1  0
  2  8  1  0
  3  5  1  0
  4  6  1  0
  5 10  1  0
  5 13  1  0
  5 21  1  0
  6  9  1  0
  6 14  1  0
  6 22  1  0
  7 10  1  0
  7 16  1  0
  7 20  1  0
  8  9  1  0
  8 15  1  0
  8 19  1  0
  9 12  1  0
  9 28  1  0
 10 11  1  0
 10 27  1  0
 17 32  1  0
 18 31  1  0
 19 24  1  0
 19 35  1  0
 19 38  1  0
 20 23  1  0
 20 36  1  0
 20 37  1  0
 21 25  1  0
 21 33  1  0
 21 40  1  0
 22 26  1  0
 22 34  1  0
 22 39  1  0
 29 33  1  0
 30 34  1  0
 31 32  1  0
 31 35  1  0
 31 45  1  0
 32 36  1  0
 32 46  1  0
 33 41  1  0
 33 49  1  0
 34 42  1  0
 34 50  1  0
 35 43  1  0
 35 48  1  0
 36 44  1  0
 36 47  1  0
 49 51  1  0
 49 53  1  0
 49 55  1  0
 50 52  1  0
 50 54  1  0
 50 56  1  0
conformer 25  

    0.0000    0.0000    0.0000 H   0  0  0  0  0  0 
   -2.6910   -5.9627    1.9289 H   0  0  0  0  0  0 
    1.6238    1.6946   -2.1403 H   0  0  0  0  0  0 
   -4.4099   -7.5731    3.9158 H   0  0  0  0  0  0 
    1.2411    2.2230   -1.2597 C   0  0  0  0  0  0 
   -4.0287   -8.1014    3.0335 C   0  0  0  0  0  0 
    1.0957    0.0000    0.0000 C   0  0  0  0  0  0 
   -2.1859   -6.3889    2.8042 C   0  0  0  0  0  0 
   -2.5204   -7.8774    2.9142 C   0  0  0  0  0  0 
    1.6201    1.4376   -0.0000 C   0  0  0  0  0  0 
    1.2523    1.9664    0.8878 H   0  0  0  0  0  0 
   -2.1392   -8.4057    2.0318 H   0  0  0  0  0  0 
    1.7520    3.1931   -1.2238 H   0  0  0  0  0  0 
   -4.5338   -7.6751    2.1581 H   0  0  0  0  0  0 
   -2.5670   -5.8605    3.6866 H   0  0  0  0  0  0 
    1.4218   -0.5106   -0.9141 H   0  0  0  0  0  0 
    1.1979   -2.4967    3.3681 H   0  0  0  0  0  0 
    1.6698   -4.9462    3.2940 H   0  0  0  0  0  0 
   -0.6775   -6.1649    2.6848 C   0  0  0  0  0  0 
    1.5955   -0.7718    1.2235 C   0  0  0  0  0  0 
   -0.2659    2.4554   -1.3974 C   0  0  0  0  0  0 
   -4.3632   -9.5899    3.1434 C   0  0  0  0  0  0 
    2.6923   -0.7819    1.2284 H   0  0  0  0  0  0 
   -0.2962   -6.6926    1.8021 H   0  0  0  0  0  0 
   -0.7818    1.5025   -1.5613 H   0  0  0  0  0  0 
   -3.8582  -10.0163    4.0187 H   0  0  0  0  0  0 
    2.7146    1.4200    0.0746 H   0  0  0  0  0  0 
   -2.0154   -8.3036    3.7896 H   0  0  0  0  0  0 
   -0.1299    4.3841   -2.3724 H   0  0  0  0  0  0 
   -6.2561   -9.2907    4.1455 H   0  0  0  0  0  0 
    1.1665   -4.4549    2.4520 C   0  0  0  0  0  0 
    1.5681   -2.9771    2.4542 C   0  0  0  0  0  0 
   -0.6259    3.4195   -2.5309 C   0  0  0  0  0  0 
   -5.8705   -9.8136    3.2626 C   0  0  0  0  0  0 
   -0.3428   -4.6754    2.5753 C   0  0  0  0  0  0 
    1.0698   -2.2092    1.2280 C   0  0  0  0  0  0 
    1.2722   -0.2596    2.1380 H   0  0  0  0  0  0 
   -0.1729   -6.5918    3.5602 H   0  0  0  0  0  0 
   -3.9820  -10.1184    2.2612 H   0  0  0  0  0  0 
   -0.6533    2.8703   -0.4588 H   0  0  0  0  0  0 
   -1.7054    3.6091   -2.4957 H   0  0  0  0  0  0 
   -6.3799   -9.3927    2.3879 H   0  0  0  0  0  0 
   -0.7206   -4.1486    3.4598 H   0  0  0  0  0  0 
   -0.0256   -2.1891    1.2167 H   0  0  0  0  0  0 
    1.5379   -4.9355    1.5388 H   0  0  0  0  0  0 
    2.6633   -2.9216    2.4903 H   0  0  0  0  0  0 
    1.3960   -2.7218    0.3151 H   0  0  0  0  0  0 
   -0.8564   -4.2571    1.7026 H   0  0  0  0  0  0 
   -0.2727    2.8897   -3.9121 C   0  0  0  0  0  0 
   -6.2073  -11.2922    3.3722 C   0  0  0  0  0  0 
   -0.6371    3.5772   -4.6823 H   0  0  0  0  0  0 
   -5.7389  -11.7368    4.2560 H   0  0  0  0  0  0 
   -0.7314    1.9114   -4.0870 H   0  0  0  0  0  0 
   -5.8633  -11.8394    2.4887 H   0  0  0  0  0  0 
    0.8094    2.7932   -4.0400 H   0  0  0  0  0  0 
   -7.2899  -11.4291    3.4564 H   0  0  0  0  0  0 
  1  7  1  0
  2  8  1  0
  3  5  1  0
  4  6  1  0
  5 10  1  0
  5 13  1  0
  5 21  1  0
  6  9  1  0
  6 14  1  0
  6 22  1  0
  7 10  1  0
  7 16  1  0
  7 20  1  0
  8  9  1  0
  8 15  1  0
  8 19  1  0
  9 12  1  0
  9 28  1  0
 10 11  1  0
 10 27  1  0
 17 32  1  0
 18 31  1  0
 19 24  1  0
 19 35  1  0
 19 38  1  0
 20 23  1  0
 20 36  1  0
 20 37  1  0
 21 25  1  0
 21 33  1  0
 21 40  1  0
 22 26  1  0
 22 34  1  0
 22 39  1  0
 29 33  1  0
 30 34  1  0
 31 32  1  0
 31 35  1  0
 31 45  1  0
 32 36  1  0
 32 46  1  0
 33 41  1  0
 33 49  1  0
 34 42  1  0
 34 50  1  0
 35 43  1  0
 35 48  1  0
 36 44  1  0
 36 47  1  0
 49 51  1  0
 49 53  1  0
 49 55  1  0
 50 52  1  0
 50 54  1  0
 50 56  1  0
conformer 26  

    0.0000    0.0000    0.0000 H   0  0  0  0  0  0 
   -2.4567   -5.3071   -1.1881 H   0  0  0  0  0  0 
    1.3514    1.7136   -2.1305 H   0  0  0  0  0  0 
   -2.3341   -2.4449   -4.3686 H   0  0  0  0  0  0 
    1.0541    2.2193   -1.2037 C   0  0  0  0  0  0 
   -1.9984   -2.5656   -3.3307 C   0  0  0  0  0  0 
    1.0957    0.0000   -0.0000 C   0  0  0  0  0  0 
   -2.0388   -4.3187   -1.4171 C   0  0  0  0  0  0 
   -2.4616   -3.9424   -2.8419 C   0  0  0  0  0  0 
    1.5951    1.4465    0.0000 C   0  0  0  0  0  0 
    1.2828    1.9436    0.9264 H   0  0  0  0  0  0 
   -3.5560   -3.9905   -2.9028 H   0  0  0  0  0  0 
   -0.0415    2.2215   -1.1733 H   0  0  0  0  0  0 
   -0.9038   -2.5222   -3.3573 H   0  0  0  0  0  0 
   -2.4902   -3.6218   -0.7038 H   0  0  0  0  0  0 
    1.4207   -0.4991   -0.9209 H   0  0  0  0  0  0 
   -0.6141   -2.0646    2.1842 H   0  0  0  0  0  0 
   -1.6458   -4.1409    1.4511 H   0  0  0  0  0  0 
   -0.5204   -4.3673   -1.2333 C   0  0  0  0  0  0 
    1.6202   -0.7690    1.2157 C   0  0  0  0  0  0 
    1.5652    3.6604   -1.2190 C   0  0  0  0  0  0 
   -2.5467   -1.4073   -2.4950 C   0  0  0  0  0  0 
    2.7119   -0.6696    1.2598 H   0  0  0  0  0  0 
   -0.0915   -5.0357   -1.9904 H   0  0  0  0  0  0 
    1.2702    4.1650   -0.2909 H   0  0  0  0  0  0 
   -3.6418   -1.4607   -2.4696 H   0  0  0  0  0  0 
    2.6917    1.4566   -0.0194 H   0  0  0  0  0  0 
   -2.0816   -4.7022   -3.5363 H   0  0  0  0  0  0 
    1.3097    3.9328   -3.3491 H   0  0  0  0  0  0 
   -1.0167    0.0112   -3.0625 H   0  0  0  0  0  0 
   -0.5597   -4.0358    1.3409 C   0  0  0  0  0  0 
   -0.2209   -2.5427    1.2783 C   0  0  0  0  0  0 
    1.0137    4.4308   -2.4184 C   0  0  0  0  0  0 
   -2.1109   -0.0563   -3.0633 C   0  0  0  0  0  0 
   -0.0906   -4.8754    0.1470 C   0  0  0  0  0  0 
    1.2803   -2.2625    1.1788 C   0  0  0  0  0  0 
    1.2248   -0.3222    2.1359 H   0  0  0  0  0  0 
   -0.0825   -3.3800   -1.4113 H   0  0  0  0  0  0 
   -2.1938   -1.4864   -1.4614 H   0  0  0  0  0  0 
    2.6614    3.6615   -1.2533 H   0  0  0  0  0  0 
   -0.0821    4.4346   -2.3869 H   0  0  0  0  0  0 
   -2.4421    0.0367   -4.1040 H   0  0  0  0  0  0 
    1.0036   -4.9465    0.1651 H   0  0  0  0  0  0 
    1.6903   -2.6955    0.2596 H   0  0  0  0  0  0 
   -0.1231   -4.4613    2.2533 H   0  0  0  0  0  0 
   -0.7506   -2.0869    0.4367 H   0  0  0  0  0  0 
    1.7910   -2.7541    2.0159 H   0  0  0  0  0  0 
   -0.4589   -5.9005    0.2802 H   0  0  0  0  0  0 
    1.5171    5.8652   -2.4385 C   0  0  0  0  0  0 
   -2.6831    1.0965   -2.2538 C   0  0  0  0  0  0 
    1.2098    6.4015   -1.5350 H   0  0  0  0  0  0 
   -3.7776    1.0829   -2.2722 H   0  0  0  0  0  0 
    1.1107    6.3975   -3.3041 H   0  0  0  0  0  0 
   -2.3570    1.0435   -1.2102 H   0  0  0  0  0  0 
    2.6095    5.8968   -2.5024 H   0  0  0  0  0  0 
   -2.3483    2.0531   -2.6671 H   0  0  0  0  0  0 
  1  7  1  0
  2  8  1  0
  3  5  1  0
  4  6  1  0
  5 10  1  0
  5 13  1  0
  5 21  1  0
  6  9  1  0
  6 14  1  0
  6 22  1  0
  7 10  1  0
  7 16  1  0
  7 20  1  0
  8  9  1  0
  8 15  1  0
  8 19  1  0
  9 12  1  0
  9 28  1  0
 10 11  1  0
 10 27  1  0
 17 32  1  0
 18 31  1  0
 19 24  1  0
 19 35  1  0
 19 38  1  0
 20 23  1  0
 20 36  1  0
 20 37  1  0
 21 25  1  0
 21 33  1  0
 21 40  1  0
 22 26  1  0
 22 34  1  0
 22 39  1  0
 29 33  1  0
 30 34  1  0
 31 32  1  0
 31 35  1  0
 31 45  1  0
 32 36  1  0
 32 46  1  0
 33 41  1  0
 33 49  1  0
 34 42  1  0
 34 50  1  0
 35 43  1  0
 35 48  1  0
 36 44  1  0
 36 47  1  0
 49 51  1  0
 49 53  1  0
 49 55  1  0
 50 52  1  0
 50 54  1  0
 50 56  1  0
conformer 27  

    0.0000    0.0000    0.0000 H   0  0  0  0  0  0 
    0.8539   -4.8200   -7.4158 H   0  0  0  0  0  0 
    1.5367    1.6678    2.1479 H   0  0  0  0  0  0 
    2.6164   -5.8959   -8.8014 H   0  0  0  0  0  0 
    1.1659    2.1894    1.2571 C   0  0  0  0  0  0 
    3.1100   -4.9241   -8.9243 C   0  0  0  0  0  0 
    1.0968    0.0000    0.0000 C   0  0  0  0  0  0 
    1.3510   -3.8435   -7.4692 C   0  0  0  0  0  0 
    2.8502   -4.0569   -7.6903 C   0  0  0  0  0  0 
    1.6140    1.4402   -0.0000 C   0  0  0  0  0  0 
    1.2447    1.9723   -0.8837 H   0  0  0  0  0  0 
    3.3519   -3.0914   -7.8194 H   0  0  0  0  0  0 
    0.0705    2.1884    1.3141 H   0  0  0  0  0  0 
    2.6690   -4.4466   -9.8078 H   0  0  0  0  0  0 
    0.9206   -3.3175   -8.3300 H   0  0  0  0  0  0 
    1.4122   -0.4933    0.9279 H   0  0  0  0  0  0 
    1.1728   -2.2909   -3.4619 H   0  0  0  0  0  0 
   -0.0694   -0.7920   -5.0214 H   0  0  0  0  0  0 
    1.0297   -3.0742   -6.1837 C   0  0  0  0  0  0 
    1.6103   -0.8315   -1.1790 C   0  0  0  0  0  0 
    1.6780    3.6308    1.2582 C   0  0  0  0  0  0 
    4.6079   -5.1361   -9.1500 C   0  0  0  0  0  0 
    2.7071   -0.8324   -1.1785 H   0  0  0  0  0  0 
   -0.0592   -3.0695   -6.0517 H   0  0  0  0  0  0 
    2.7733    3.6316    1.2005 H   0  0  0  0  0  0 
    5.0488   -5.6129   -8.2661 H   0  0  0  0  0  0 
    2.7093    1.4379   -0.0548 H   0  0  0  0  0  0 
    3.2878   -4.5362   -6.8063 H   0  0  0  0  0  0 
    1.6025    3.8628    3.4070 H   0  0  0  0  0  0 
    4.3788   -6.9766  -10.2621 H   0  0  0  0  0  0 
    1.0274   -0.7952   -5.0214 C   0  0  0  0  0  0 
    1.5431   -1.2797   -3.6644 C   0  0  0  0  0  0 
    1.2308    4.3787    2.5140 C   0  0  0  0  0  0 
    4.8673   -6.0026  -10.3821 C   0  0  0  0  0  0 
    1.5390   -1.6305   -6.1995 C   0  0  0  0  0  0 
    1.0943   -0.3469   -2.5359 C   0  0  0  0  0  0 
    1.2939   -1.8709   -1.0264 H   0  0  0  0  0  0 
    1.4516   -3.6146   -5.3287 H   0  0  0  0  0  0 
    5.1021   -4.1647   -9.2734 H   0  0  0  0  0  0 
    1.3072    4.1532    0.3679 H   0  0  0  0  0  0 
    0.1363    4.3842    2.5743 H   0  0  0  0  0  0 
    4.4319   -5.5283  -11.2694 H   0  0  0  0  0  0 
    2.6348   -1.6160   -6.1989 H   0  0  0  0  0  0 
   -0.0010   -0.2958   -2.5164 H   0  0  0  0  0  0 
    1.3455    0.2434   -5.1759 H   0  0  0  0  0  0 
    2.6383   -1.3311   -3.6838 H   0  0  0  0  0  0 
    1.4644    0.6641   -2.7390 H   0  0  0  0  0  0 
    1.2147   -1.1454   -7.1284 H   0  0  0  0  0  0 
    1.7378    5.8120    2.5189 C   0  0  0  0  0  0 
    6.3553   -6.2157  -10.6101 C   0  0  0  0  0  0 
    1.3574    6.3656    1.6545 H   0  0  0  0  0  0 
    6.8689   -5.2616  -10.7661 H   0  0  0  0  0  0 
    2.8317    5.8413    2.4917 H   0  0  0  0  0  0 
    6.5178   -6.8377  -11.4958 H   0  0  0  0  0  0 
    1.4065    6.3281    3.4254 H   0  0  0  0  0  0 
    6.8155   -6.7179   -9.7532 H   0  0  0  0  0  0 
  1  7  1  0
  2  8  1  0
  3  5  1  0
  4  6  1  0
  5 10  1  0
  5 13  1  0
  5 21  1  0
  6  9  1  0
  6 14  1  0
  6 22  1  0
  7 10  1  0
  7 16  1  0
  7 20  1  0
  8  9  1  0
  8 15  1  0
  8 19  1  0
  9 12  1  0
  9 28  1  0
 10 11  1  0
 10 27  1  0
 17 32  1  0
 18 31  1  0
 19 24  1  0
 19 35  1  0
 19 38  1  0
 20 23  1  0
 20 36  1  0
 20 37  1  0
 21 25  1  0
 21 33  1  0
 21 40  1  0
 22 26  1  0
 22 34  1  0
 22 39  1  0
 29 33  1  0
 30 34  1  0
 31 32  1  0
 31 35  1  0
 31 45  1  0
 32 36  1  0
 32 46  1  0
 33 41  1  0
 33 49  1  0
 34 42  1  0
 34 50  1  0
 35 43  1  0
 35 48  1  0
 36 44  1  0
 36 47  1  0
 49 51  1  0
 49 53  1  0
 49 55  1  0
 50 52  1  0
 50 54  1  0
 50 56  1  0
conformer 28  

    0.0000    0.0000    0.0000 C   0  0  0  0  0  0 
    1.5209    0.0000    0.0000 C   0  0  0  0  0  0 
    2.1320    1.4028    0.0000 C   0  0  0  0  0  0 
    1.8428    2.1902    1.2800 C   0  0  0  0  0  0 
    2.5631    3.5405    1.2742 C   0  0  0  0  0  0 
    2.2732    4.3312    2.5511 C   0  0  0  0  0  0 
    2.9936    5.6806    2.5455 C   0  0  0  0  0  0 
    2.7031    6.4721    3.8229 C   0  0  0  0  0  0 
    3.4283    7.8196    3.8161 C   0  0  0  0  0  0 
    3.0829    8.7031    5.0183 C   0  0  0  0  0  0 
    3.5651    8.1302    6.3529 C   0  0  0  0  0  0 
    3.2978    9.1045    7.5025 C   0  0  0  0  0  0 
    3.7750    8.5329    8.8387 C   0  0  0  0  0  0 
    3.5084    9.5070    9.9875 C   0  0  0  0  0  0 
    3.9853    8.9349   11.3245 C   0  0  0  0  0  0 
    3.7203    9.9128   12.4714 C   0  0  0  0  0  0 
    4.0823    9.3472   13.8463 C   0  0  0  0  0  0 
    5.5708    9.0913   14.0251 C   0  0  0  0  0  0 
   -0.3932    0.5868   -0.8361 H   0  0  0  0  0  0 
   -0.3752   -1.0237   -0.0987 H   0  0  0  0  0  0 
   -0.4015    0.4105    0.9310 H   0  0  0  0  0  0 
    1.8857   -0.5662    0.8648 H   0  0  0  0  0  0 
    1.8686   -0.5298   -0.8949 H   0  0  0  0  0  0 
    1.7670    1.9628   -0.8696 H   0  0  0  0  0  0 
    3.2177    1.3029   -0.1219 H   0  0  0  0  0  0 
    2.1643    1.6067    2.1512 H   0  0  0  0  0  0 
    0.7650    2.3596    1.3813 H   0  0  0  0  0  0 
    3.6440    3.3804    1.1794 H   0  0  0  0  0  0 
    2.2443    4.1227    0.4010 H   0  0  0  0  0  0 
    1.1925    4.4923    2.6463 H   0  0  0  0  0  0 
    2.5914    3.7485    3.4241 H   0  0  0  0  0  0 
    2.6754    6.2626    1.6720 H   0  0  0  0  0  0 
    4.0745    5.5199    2.4512 H   0  0  0  0  0  0 
    3.0180    5.8801    4.6894 H   0  0  0  0  0  0 
    1.6227    6.6361    3.9151 H   0  0  0  0  0  0 
    3.1595    8.3659    2.9033 H   0  0  0  0  0  0 
    4.5123    7.6570    3.7785 H   0  0  0  0  0  0 
    1.9991    8.8668    5.0552 H   0  0  0  0  0  0 
    3.5452    9.6859    4.8631 H   0  0  0  0  0  0 
    4.6392    7.9168    6.2951 H   0  0  0  0  0  0 
    3.0555    7.1830    6.5615 H   0  0  0  0  0  0 
    3.8098   10.0544    7.3061 H   0  0  0  0  0  0 
    2.2239    9.3210    7.5579 H   0  0  0  0  0  0 
    3.2629    7.5833    9.0360 H   0  0  0  0  0  0 
    4.8487    8.3158    8.7827 H   0  0  0  0  0  0 
    4.0209   10.4565    9.7909 H   0  0  0  0  0  0 
    2.4347    9.7241   10.0426 H   0  0  0  0  0  0 
    5.0568    8.7153   11.2583 H   0  0  0  0  0  0 
    3.4701    7.9873   11.5228 H   0  0  0  0  0  0 
    2.6552   10.1758   12.4794 H   0  0  0  0  0  0 
    4.2740   10.8439   12.2995 H   0  0  0  0  0  0 
    3.7580   10.0623   14.6118 H   0  0  0  0  0  0 
    3.5283    8.4185   14.0257 H   0  0  0  0  0  0 
    5.7773    8.7821   15.0548 H   0  0  0  0  0  0 
    5.9234    8.2943   13.3640 H   0  0  0  0  0  0 
    6.1527    9.9953   13.8199 H   0  0  0  0  0  0 
  1  2  1  0
  1 19  1  0
  1 20  1  0
  1 21  1  0
  2  3  1  0
  2 22  1  0
  2 23  1  0
  3  4  1  0
  3 24  1  0
  3 25  1  0
  4  5  1  0
  4 26  1  0
  4 27  1  0
  5  6  1  0
  5 28  1  0
  5 29  1  0
  6  7  1  0
  6 30  1  0
  6 31  1  0
  7  8  1  0
  7 32  1  0
  7 33  1  0
  8  9  1  0
  8 34  1  0
  8 35  1  0
  9 10  1  0
  9 36  1  0
  9 37  1  0
 10 11  1  0
 10 38  1  0
 10 39  1  0
 11 12  1  0
 11 40  1  0
 11 41  1  0
 12 13  1  0
 12 42  1  0
 12 43  1  0
 13 14  1  0
 13 44  1  0
 13 45  1  0
 14 15  1  0
 14 46  1  0
 14 47  1  0
 15 16  1  0
 15 48  1  0
 15 49  1  0
 16 17  1  0
 16 50  1  0
 16 51  1  0
 17 18  1  0
 17 52  1  0
 17 53  1  0
 18 54  1  0
 18 55  1  0
 18 56  1  0
conformer 29  

    0.0000    0.0000    0.0000 C   0  0  0  0  0  0 
    1.5204    0.0000    0.0000 C   0  0  0  0  0  0 
    2.0808    1.4229    0.0000 C   0  0  0  0  0  0 
    3.6111    1.4153    0.0036 C   0  0  0  0  0  0 
    4.2262    2.8142   -0.1081 C   0  0  0  0  0  0 
    3.9283    3.7043    1.1013 C   0  0  0  0  0  0 
    4.7229    5.0143    1.0991 C   0  0  0  0  0  0 
    4.3535    5.9463   -0.0571 C   0  0  0  0  0  0 
    5.0920    7.2824    0.0511 C   0  0  0  0  0  0 
    4.7276    8.2147   -1.1055 C   0  0  0  0  0  0 
    5.4654    9.5503   -0.9972 C   0  0  0  0  0  0 
    5.1005   10.4833   -2.1542 C   0  0  0  0  0  0 
    5.8432   11.8168   -2.0452 C   0  0  0  0  0  0 
    5.4299   12.8331   -3.1137 C   0  0  0  0  0  0 
    5.8131   12.4124   -4.5343 C   0  0  0  0  0  0 
    5.4825   13.5125   -5.5457 C   0  0  0  0  0  0 
    5.8605   13.0936   -6.9663 C   0  0  0  0  0  0 
    5.5340   14.1841   -7.9741 C   0  0  0  0  0  0 
   -0.3790   -1.0268   -0.0006 H   0  0  0  0  0  0 
   -0.3924    0.5064    0.8877 H   0  0  0  0  0  0 
   -0.3923    0.5075   -0.8871 H   0  0  0  0  0  0 
    1.8794   -0.5421   -0.8826 H   0  0  0  0  0  0 
    1.8802   -0.5417    0.8825 H   0  0  0  0  0  0 
    1.7175    1.9604   -0.8842 H   0  0  0  0  0  0 
    1.7056    1.9553    0.8812 H   0  0  0  0  0  0 
    3.9772    0.9240    0.9133 H   0  0  0  0  0  0 
    3.9686    0.8167   -0.8435 H   0  0  0  0  0  0 
    3.8655    3.2910   -1.0266 H   0  0  0  0  0  0 
    5.3124    2.7022   -0.2128 H   0  0  0  0  0  0 
    2.8580    3.9353    1.1463 H   0  0  0  0  0  0 
    4.1748    3.1570    2.0195 H   0  0  0  0  0  0 
    4.5342    5.5295    2.0492 H   0  0  0  0  0  0 
    5.7967    4.7932    1.0685 H   0  0  0  0  0  0 
    4.6045    5.4752   -1.0140 H   0  0  0  0  0  0 
    3.2714    6.1240   -0.0550 H   0  0  0  0  0  0 
    4.8418    7.7647    1.0038 H   0  0  0  0  0  0 
    6.1743    7.1044    0.0528 H   0  0  0  0  0  0 
    3.6452    8.3921   -1.1073 H   0  0  0  0  0  0 
    4.9780    7.7330   -2.0585 H   0  0  0  0  0  0 
    5.2150   10.0313   -0.0438 H   0  0  0  0  0  0 
    6.5479    9.3732   -0.9959 H   0  0  0  0  0  0 
    5.3479    9.9915   -3.1015 H   0  0  0  0  0  0 
    4.0188   10.6634   -2.1530 H   0  0  0  0  0  0 
    5.6442   12.2577   -1.0605 H   0  0  0  0  0  0 
    6.9249   11.6443   -2.1006 H   0  0  0  0  0  0 
    5.9152   13.7891   -2.8806 H   0  0  0  0  0  0 
    4.3484   13.0066   -3.0575 H   0  0  0  0  0  0 
    5.2774   11.4981   -4.8130 H   0  0  0  0  0  0 
    6.8856   12.1873   -4.5747 H   0  0  0  0  0  0 
    4.4105   13.7407   -5.5026 H   0  0  0  0  0  0 
    6.0195   14.4309   -5.2790 H   0  0  0  0  0  0 
    6.9320   12.8677   -7.0153 H   0  0  0  0  0  0 
    5.3229   12.1783   -7.2403 H   0  0  0  0  0  0 
    4.4632   14.4114   -7.9731 H   0  0  0  0  0  0 
    6.0813   15.1046   -7.7471 H   0  0  0  0  0  0 
    5.8123   13.8635   -8.9829 H   0  0  0  0  0  0 
  1  2  1  0
  1 19  1  0
  1 20  1  0
  1 21  1  0
  2  3  1  0
  2 22  1  0
  2 23  1  0
  3  4  1  0
  3 24  1  0
  3 25  1  0
  4  5  1  0
  4 26  1  0
  4 27  1  0
  5  6  1  0
  5 28  1  0
  5 29  1  0
  6  7  1  0
  6 30  1  0
  6 31  1  0
  7  8  1  0
  7 32  1  0
  7 33  1  0
  8  9  1  0
  8 34  1  0
  8 35  1  0
  9 10  1  0
  9 36  1  0
  9 37  1  0
 10 11  1  0
 10 38  1  0
 10 39  1  0
 11 12  1  0
 11 40  1  0
 11 41  1  0
 12 13  1  0
 12 42  1  0
 12 43  1  0
 13 14  1  0
 13 44  1  0
 13 45  1  0
 14 15  1  0
 14 46  1  0
 14 47  1  0
 15 16  1  0
 15 48  1  0
 15 49  1  0
 16 17  1  0
 16 50  1  0
 16 51  1  0
 17 18  1  0
 17 52  1  0
 17 53  1  0
 18 54  1  0
 18 55  1  0
 18 56  1  0
conformer 30  

    0.0000    0.0000    0.0000 H   0  0  0  0  0  0 
   -5.2150   -1.2760    2.8761 H   0  0  0  0  0  0 
    3.5802    1.1365    0.7792 H   0  0  0  0  0  0 
   -7.1136   -2.6798    4.8564 H   0  0  0  0  0  0 
    3.1050    1.5828   -0.1015 C   0  0  0  0  0  0 
   -7.0989   -3.0475    3.8232 C   0  0  0  0  0  0 
    1.0964    0.0000    0.0000 C   0  0  0  0  0  0 
   -4.7923   -2.0673    3.5070 C   0  0  0  0  0  0 
   -5.6559   -3.3251    3.3987 C   0  0  0  0  0  0 
    1.5839    1.4521    0.0000 C   0  0  0  0  0  0 
    1.1238    1.9629   -0.8553 H   0  0  0  0  0  0 
   -5.2331   -4.1164    4.0297 H   0  0  0  0  0  0 
    3.4636    1.0323   -0.9795 H   0  0  0  0  0  0 
   -7.5217   -2.2562    3.1922 H   0  0  0  0  0  0 
   -4.8069   -1.6996    4.5402 H   0  0  0  0  0  0 
    1.3958   -0.4727   -0.9441 H   0  0  0  0  0  0 
   -0.5814    0.6747    2.2117 H   0  0  0  0  0  0 
   -0.6181   -2.1531    3.3999 H   0  0  0  0  0  0 
   -3.3493   -2.3450    3.0825 C   0  0  0  0  0  0 
    1.6043   -0.8707    1.1538 C   0  0  0  0  0  0 
    3.5289    3.0494   -0.2080 C   0  0  0  0  0  0 
   -7.9626   -4.3053    3.7149 C   0  0  0  0  0  0 
    2.6894   -0.9992    1.0606 H   0  0  0  0  0  0 
   -3.3347   -2.7128    2.0493 H   0  0  0  0  0  0 
    3.0631    3.5038   -1.0910 H   0  0  0  0  0  0 
   -7.5399   -5.0968    4.3457 H   0  0  0  0  0  0 
    1.2252    1.9708    0.8963 H   0  0  0  0  0  0 
   -5.6412   -3.6929    2.3655 H   0  0  0  0  0  0 
    5.4150    2.6366   -1.1820 H   0  0  0  0  0  0 
   -9.4252   -3.6635    5.1728 H   0  0  0  0  0  0 
   -1.0420   -1.3649    2.7660 C   0  0  0  0  0  0 
   -0.1817   -0.1040    2.8712 C   0  0  0  0  0  0 
    5.0484    3.1833   -0.3054 C   0  0  0  0  0  0 
   -9.4045   -4.0278    4.1391 C   0  0  0  0  0  0 
   -2.4857   -1.0871    3.1907 C   0  0  0  0  0  0 
    1.2982   -0.3494    2.5615 C   0  0  0  0  0  0 
    1.1825   -1.8765    1.0399 H   0  0  0  0  0  0 
   -2.9264   -3.1362    3.7135 H   0  0  0  0  0  0 
   -7.9479   -4.6733    2.6817 H   0  0  0  0  0  0 
    3.1667    3.6008    0.6683 H   0  0  0  0  0  0 
    5.5192    2.7348    0.5771 H   0  0  0  0  0  0 
   -9.8332   -3.2400    3.5088 H   0  0  0  0  0  0 
   -2.9081   -0.2959    2.5592 H   0  0  0  0  0  0 
    1.6961   -1.0694    3.2880 H   0  0  0  0  0  0 
   -1.0379   -1.7380    1.7358 H   0  0  0  0  0  0 
   -0.2520    0.2922    3.8921 H   0  0  0  0  0  0 
    1.8496    0.5829    2.7317 H   0  0  0  0  0  0 
   -2.5009   -0.7193    4.2239 H   0  0  0  0  0  0 
    5.4737    4.6391   -0.4117 C   0  0  0  0  0  0 
  -10.2664   -5.2757    4.0329 C   0  0  0  0  0  0 
    5.0453    5.1089   -1.3028 H   0  0  0  0  0  0 
   -9.8828   -6.0735    4.6769 H   0  0  0  0  0  0 
    6.5636    4.7115   -0.4801 H   0  0  0  0  0  0 
  -11.2931   -5.0546    4.3409 H   0  0  0  0  0  0 
    5.1498    5.2074    0.4661 H   0  0  0  0  0  0 
  -10.2932   -5.6476    3.0036 H   0  0  0  0  0  0 
  1  7  1  0
  2  8  1  0
  3  5  1  0
  4  6  1  0
  5 10  1  0
  5 13  1  0
  5 21  1  0
  6  9  1  0
  6 14  1  0
  6 22  1  0
  7 10  1  0
  7 16  1  0
  7 20  1  0
  8  9  1  0
  8 15  1  0
  8 19  1  0
  9 12  1  0
  9 28  1  0
 10 11  1  0
 10 27  1  0
 17 32  1  0
 18 31  1  0
 19 24  1  0
 19 35  1  0
 19 38  1  0
 20 23  1  0
 20 36  1  0
 20 37  1  0
 21 25  1  0
 21 33  1  0
 21 40  1  0
 22 26  1  0
 22 34  1  0
 22 39  1  0
 29 33  1  0
 30 34  1  0
 31 32  1  0
 31 35  1  0
 31 45  1  0
 32 36  1  0
 32 46  1  0
 33 41  1  0
 33 49  1  0
 34 42  1  0
 34 50  1  0
 35 43  1  0
 35 48  1  0
 36 44  1  0
 36 47  1  0
 49 51  1  0
 49 53  1  0
 49 55  1  0
 50 52  1  0
 50 54  1  0
 50 56  1  0
conformer 31  

    0.0000    0.0000    0.0000 C   0  0  0  0  0  0 
    1.5204    0.0000    0.0000 C   0  0  0  0  0  0 
    2.0804    1.4222    0.0000 C   0  0  0  0  0  0 
    3.6108    1.4179    0.0005 C   0  0  0  0  0  0 
    4.1687    2.8429   -0.0032 C   0  0  0  0  0  0 
    5.6957    2.8981    0.1089 C   0  0  0  0  0  0 
    6.4132    2.2922   -1.1002 C   0  0  0  0  0  0 
    7.9241    2.5469   -1.0977 C   0  0  0  0  0  0 
    8.6536    1.8599    0.0589 C   0  0  0  0  0  0 
   10.1679    2.0528   -0.0490 C   0  0  0  0  0  0 
   10.8996    1.3702    1.1080 C   0  0  0  0  0  0 
   12.4131    1.5627    1.0000 C   0  0  0  0  0  0 
   13.1447    0.8803    2.1570 C   0  0  0  0  0  0 
   14.6593    1.0723    2.0487 C   0  0  0  0  0  0 
   15.3880    0.3918    3.2096 C   0  0  0  0  0  0 
   16.9135    0.4553    3.0916 C   0  0  0  0  0  0 
   17.4732    1.8741    3.2011 C   0  0  0  0  0  0 
   18.9944    1.8718    3.1933 C   0  0  0  0  0  0 
   -0.3790   -1.0268   -0.0001 H   0  0  0  0  0  0 
   -0.3923    0.5069    0.8874 H   0  0  0  0  0  0 
   -0.3923    0.5070   -0.8873 H   0  0  0  0  0  0 
    1.8798   -0.5420   -0.8825 H   0  0  0  0  0  0 
    1.8800   -0.5419    0.8825 H   0  0  0  0  0  0 
    1.7138    1.9609    0.8823 H   0  0  0  0  0  0 
    1.7151    1.9612   -0.8827 H   0  0  0  0  0  0 
    3.9673    0.8727   -0.8806 H   0  0  0  0  0  0 
    3.9758    0.8822    0.8851 H   0  0  0  0  0  0 
    3.7441    3.3963    0.8436 H   0  0  0  0  0  0 
    3.8475    3.3643   -0.9132 H   0  0  0  0  0  0 
    6.0055    2.3871    1.0275 H   0  0  0  0  0  0 
    5.9927    3.9489    0.2133 H   0  0  0  0  0  0 
    5.9958    2.7231   -2.0186 H   0  0  0  0  0  0 
    6.2328    1.2122   -1.1449 H   0  0  0  0  0  0 
    8.1151    3.6265   -1.0673 H   0  0  0  0  0  0 
    8.3334    2.1810   -2.0476 H   0  0  0  0  0  0 
    8.4192    0.7886    0.0571 H   0  0  0  0  0  0 
    8.3082    2.2673    1.0156 H   0  0  0  0  0  0 
   10.4022    3.1243   -0.0509 H   0  0  0  0  0  0 
   10.5241    1.6419   -1.0015 H   0  0  0  0  0  0 
   10.5442    1.7811    2.0609 H   0  0  0  0  0  0 
   10.6646    0.2989    1.1101 H   0  0  0  0  0  0 
   12.6479    2.6341    0.9977 H   0  0  0  0  0  0 
   12.7686    1.1517    0.0472 H   0  0  0  0  0  0 
   12.9091   -0.1909    2.1591 H   0  0  0  0  0  0 
   12.7899    1.2915    3.1099 H   0  0  0  0  0  0 
   15.0145    0.6576    1.0977 H   0  0  0  0  0  0 
   14.8839    2.1447    2.0407 H   0  0  0  0  0  0 
   15.0926   -0.6641    3.2475 H   0  0  0  0  0  0 
   15.0735    0.8415    4.1593 H   0  0  0  0  0  0 
   17.3434   -0.1614    3.8908 H   0  0  0  0  0  0 
   17.2281    0.0047    2.1424 H   0  0  0  0  0  0 
   17.1195    2.3444    4.1258 H   0  0  0  0  0  0 
   17.1205    2.4886    2.3661 H   0  0  0  0  0  0 
   19.3810    1.4324    2.2682 H   0  0  0  0  0  0 
   19.3752    2.8952    3.2686 H   0  0  0  0  0  0 
   19.3906    1.2994    4.0381 H   0  0  0  0  0  0 
  1  2  1  0
  1 19  1  0
  1 20  1  0
  1 21  1  0
  2  3  1  0
  2 22  1  0
  2 23  1  0
  3  4  1  0
  3 24  1  0
  3 25  1  0
  4  5  1  0
  4 26  1  0
  4 27  1  0
  5  6  1  0
  5 28  1  0
  5 29  1  0
  6  7  1  0
  6 30  1  0
  6 31  1  0
  7  8  1  0
  7 32  1  0
  7 33  1  0
  8  9  1  0
  8 34  1  0
  8 35  1  0
  9 10  1  0
  9 36  1  0
  9 37  1  0
 10 11  1  0
 10 38  1  0
 10 39  1  0
 11 12  1  0
 11 40  1  0
 11 41  1  0
 12 13  1  0
 12 42  1  0
 12 43  1  0
 13 14  1  0
 13 44  1  0
 13 45  1  0
 14 15  1  0
 14 46  1  0
 14 47  1  0
 15 16  1  0
 15 48  1  0
 15 49  1  0
 16 17  1  0
 16 50  1  0
 16 51  1  0
 17 18  1  0
 17 52  1  0
 17 53  1  0
 18 54  1  0
 18 55  1  0
 18 56  1  0
conformer 32  

    0.0000    0.0000    0.0000 H   0  0  0  0  0  0 
    0.7646   -7.0786   -1.4253 H   0  0  0  0  0  0 
    1.4199    1.7090    2.1352 H   0  0  0  0  0  0 
   -0.9599   -9.0195    0.2921 H   0  0  0  0  0  0 
    1.0965    2.2138    1.2167 C   0  0  0  0  0  0 
   -0.4677   -9.3929   -0.6142 C   0  0  0  0  0  0 
    1.0968    0.0000   -0.0000 C   0  0  0  0  0  0 
   -0.3206   -7.0614   -1.5760 C   0  0  0  0  0  0 
   -0.8175   -8.4923   -1.8010 C   0  0  0  0  0  0 
    1.6090    1.4413    0.0000 C   0  0  0  0  0  0 
    1.2856    1.9460   -0.9185 H   0  0  0  0  0  0 
   -1.9025   -8.4747   -1.9519 H   0  0  0  0  0  0 
   -0.0003    2.2137    1.2166 H   0  0  0  0  0  0 
    0.6127   -9.3398   -0.4310 H   0  0  0  0  0  0 
   -0.7705   -6.6566   -0.6615 H   0  0  0  0  0  0 
    1.4202   -0.5048    0.9184 H   0  0  0  0  0  0 
    1.2393   -2.5104   -3.3546 H   0  0  0  0  0  0 
    1.6012   -4.9323   -1.5157 H   0  0  0  0  0  0 
   -0.6703   -6.1606   -2.7628 C   0  0  0  0  0  0 
    1.6092   -0.7725   -1.2167 C   0  0  0  0  0  0 
    1.6087    3.6551    1.2167 C   0  0  0  0  0  0 
   -0.8415  -10.8616   -0.8336 C   0  0  0  0  0  0 
    1.2854   -0.2683   -2.1354 H   0  0  0  0  0  0 
   -1.7508   -6.2119   -2.9457 H   0  0  0  0  0  0 
    2.7055    3.6554    1.2167 H   0  0  0  0  0  0 
   -0.3486  -11.2353   -1.7394 H   0  0  0  0  0  0 
    2.7058    1.4413    0.0001 H   0  0  0  0  0  0 
   -0.3673   -8.8970   -2.7155 H   0  0  0  0  0  0 
    1.4205    3.9287    3.3537 H   0  0  0  0  0  0 
   -2.7589  -10.5892   -1.8099 H   0  0  0  0  0  0 
    1.2163   -4.4652   -2.4293 C   0  0  0  0  0  0 
    1.6082   -2.9840   -2.4367 C   0  0  0  0  0  0 
    1.0966    4.4270    2.4325 C   0  0  0  0  0  0 
   -2.3492  -11.0974   -0.9306 C   0  0  0  0  0  0 
   -0.2935   -4.6919   -2.5427 C   0  0  0  0  0  0 
    1.0971   -2.2147   -1.2165 C   0  0  0  0  0  0 
    2.7060   -0.7717   -1.2165 H   0  0  0  0  0  0 
   -0.1791   -6.5347   -3.6693 H   0  0  0  0  0  0 
   -0.4416  -11.4444    0.0057 H   0  0  0  0  0  0 
    1.2855    4.1600    0.2982 H   0  0  0  0  0  0 
    0.0004    4.4333    2.4351 H   0  0  0  0  0  0 
   -2.8495  -10.6804   -0.0490 H   0  0  0  0  0  0 
   -0.6817   -4.1095   -3.3874 H   0  0  0  0  0  0 
    0.0015   -2.2054   -1.2103 H   0  0  0  0  0  0 
    1.7175   -4.9552   -3.2731 H   0  0  0  0  0  0 
    2.7031   -2.9208   -2.4676 H   0  0  0  0  0  0 
    1.4240   -2.7200   -0.2997 H   0  0  0  0  0  0 
   -0.7998   -4.3238   -1.6431 H   0  0  0  0  0  0 
    1.6035    5.8604    2.4363 C   0  0  0  0  0  0 
   -2.6728  -12.5803   -1.0325 C   0  0  0  0  0  0 
    1.2253    6.3938    3.3140 H   0  0  0  0  0  0 
   -2.3145  -13.1220   -0.1513 H   0  0  0  0  0  0 
    2.6974    5.8896    2.4663 H   0  0  0  0  0  0 
   -3.7549  -12.7278   -1.1047 H   0  0  0  0  0  0 
    1.2694    6.3970    1.5426 H   0  0  0  0  0  0 
   -2.2094  -13.0225   -1.9203 H   0  0  0  0  0  0 
  1  7  1  0
  2  8  1  0
  3  5  1  0
  4  6  1  0
  5 10  1  0
  5 13  1  0
  5 21  1  0
  6  9  1  0
  6 14  1  0
  6 22  1  0
  7 10  1  0
  7 16  1  0
  7 20  1  0
  8  9  1  0
  8 15  1  0
  8 19  1  0
  9 12  1  0
  9 28  1  0
 10 11  1  0
 10 27  1  0
 17 32  1  0
 18 31  1  0
 19 24  1  0
 19 35  1  0
 19 38  1  0
 20 23  1  0
 20 36  1  0
 20 37  1  0
 21 25  1  0
 21 33  1  0
 21 40  1  0
 22 26  1  0
 22 34  1  0
 22 39  1  0
 29 33  1  0
 30 34  1  0
 31 32  1  0
 31 35  1  0
 31 45  1  0
 32 36  1  0
 32 46  1  0
 33 41  1  0
 33 49  1  0
 34 42  1  0
 34 50  1  0
 35 43  1  0
 35 48  1  0
 36 44  1  0
 36 47  1  0
 49 51  1  0
 49 53  1  0
 49 55  1  0
 50 52  1  0
 50 54  1  0
 50 56  1  0
conformer 33  

    0.0000    0.0000    0.0000 H   0  0  0  0  0  0 
    2.4597   -7.5961    4.6607 H   0  0  0  0  0  0 
    3.4202    0.9967   -1.0130 H   0  0  0  0  0  0 
    1.0271   -9.0273    7.0389 H   0  0  0  0  0  0 
    3.0903    1.5963   -0.1557 C   0  0  0  0  0  0 
    1.4720   -8.0416    7.2218 C   0  0  0  0  0  0 
    1.0972    0.0000    0.0000 C   0  0  0  0  0  0 
    1.3683   -7.5327    4.7502 C   0  0  0  0  0  0 
    0.9914   -7.0556    6.1544 C   0  0  0  0  0  0 
    1.5737    1.4562    0.0000 C   0  0  0  0  0  0 
    1.2423    1.9410    0.9253 H   0  0  0  0  0  0 
    1.4356   -6.0732    6.3496 H   0  0  0  0  0  0 
    3.5998    1.1955    0.7279 H   0  0  0  0  0  0 
    2.5601   -8.1591    7.1494 H   0  0  0  0  0  0 
    0.9802   -8.5481    4.6012 H   0  0  0  0  0  0 
    1.4122   -0.4902   -0.9292 H   0  0  0  0  0  0 
    2.5988   -3.0818    2.3825 H   0  0  0  0  0  0 
    1.1776   -4.9461    1.4955 H   0  0  0  0  0  0 
    0.8126   -6.6425    3.6349 C   0  0  0  0  0  0 
    1.5972   -0.8024    1.2033 C   0  0  0  0  0  0 
    3.5443    3.0421   -0.3817 C   0  0  0  0  0  0 
    1.1002   -7.5654    8.6271 C   0  0  0  0  0  0 
    2.6903   -0.8748    1.1784 H   0  0  0  0  0  0 
   -0.2788   -6.5802    3.7235 H   0  0  0  0  0  0 
    4.6204    3.0326   -0.5955 H   0  0  0  0  0  0 
    0.0121   -7.4471    8.6991 H   0  0  0  0  0  0 
    1.0779    1.9777   -0.8280 H   0  0  0  0  0  0 
   -0.0970   -6.9411    6.2243 H   0  0  0  0  0  0 
    3.7339    3.5269    1.7182 H   0  0  0  0  0  0 
    2.6676   -8.6691    9.6279 H   0  0  0  0  0  0 
    0.9100   -4.4280    2.4245 C   0  0  0  0  0  0 
    1.5043   -3.0186    2.4136 C   0  0  0  0  0  0 
    3.2809    3.9549    0.8165 C   0  0  0  0  0  0 
    1.5798   -8.5504    9.6929 C   0  0  0  0  0  0 
    1.4119   -5.2345    3.6246 C   0  0  0  0  0  0 
    1.0031   -2.2128    1.2138 C   0  0  0  0  0  0 
    1.3259   -0.2831    2.1302 H   0  0  0  0  0  0 
    1.0237   -7.1282    2.6740 H   0  0  0  0  0  0 
    1.5451   -6.5798    8.8110 H   0  0  0  0  0  0 
    3.0501    3.4480   -1.2728 H   0  0  0  0  0  0 
    2.2047    4.0407    1.0007 H   0  0  0  0  0  0 
    1.1345   -9.5364    9.5162 H   0  0  0  0  0  0 
    2.5060   -5.3005    3.5905 H   0  0  0  0  0  0 
    1.2714   -2.7310    0.2851 H   0  0  0  0  0  0 
   -0.1845   -4.3653    2.4563 H   0  0  0  0  0  0 
    1.2365   -2.4997    3.3421 H   0  0  0  0  0  0 
   -0.0914   -2.1506    1.2452 H   0  0  0  0  0  0 
    1.1459   -4.7059    4.5467 H   0  0  0  0  0  0 
    3.8473    5.3479    0.5872 C   0  0  0  0  0  0 
    1.2122   -8.0806   11.0913 C   0  0  0  0  0  0 
    3.6457    5.9861    1.4532 H   0  0  0  0  0  0 
    1.5646   -8.7996   11.8376 H   0  0  0  0  0  0 
    4.9310    5.3115    0.4374 H   0  0  0  0  0  0 
    1.6689   -7.1105   11.3120 H   0  0  0  0  0  0 
    3.3938    5.8155   -0.2927 H   0  0  0  0  0  0 
    0.1273   -7.9826   11.1998 H   0  0  0  0  0  0 
  1  7  1  0
  2  8  1  0
  3  5  1  0
  4  6  1  0
  5 10  1  0
  5 13  1  0
  5 21  1  0
  6  9  1  0
  6 14  1  0
  6 22  1  0
  7 10  1  0
  7 16  1  0
  7 20  1  0
  8  9  1  0
  8 15  1  0
  8 19  1  0
  9 12  1  0
  9 28  1  0
 10 11  1  0
 10 27  1  0
 17 32  1  0
 18 31  1  0
 19 24  1  0
 19 35  1  0
 19 38  1  0
 20 23  1  0
 20 36  1  0
 20 37  1  0
 21 25  1  0
 21 33  1  0
 21 40  1  0
 22 26  1  0
 22 34  1  0
 22 39  1  0
 29 33  1  0
 30 34  1  0
 31 32  1  0
 31 35  1  0
 31 45  1  0
 32 36  1  0
 32 46  1  0
 33 41  1  0
 33 49  1  0
 34 42  1  0
 34 50  1  0
 35 43  1  0
 35 48  1  0
 36 44  1  0
 36 47  1  0
 49 51  1  0
 49 53  1  0
 49 55  1  0
 50 52  1  0
 50 54  1  0
 50 56  1  0
conformer 34  

    0.0000    0.0000    0.0000 C   0  0  0  0  0  0 
    1.5212   -0.0000    0.0000 C   0  0  0  0  0  0 
    2.0783    1.4241    0.0000 C   0  0  0  0  0  0 
    3.6054    1.4791   -0.1111 C   0  0  0  0  0  0 
    4.3219    0.8771    1.1006 C   0  0  0  0  0  0 
    5.8328    1.1311    1.0982 C   0  0  0  0  0  0 
    6.5629    0.4398   -0.0554 C   0  0  0  0  0  0 
    8.0773    0.6326    0.0529 C   0  0  0  0  0  0 
    8.8095   -0.0543   -1.1012 C   0  0  0  0  0  0 
   10.3231    0.1380   -0.9926 C   0  0  0  0  0  0 
   11.0553   -0.5488   -2.1467 C   0  0  0  0  0  0 
   12.5689   -0.3566   -2.0381 C   0  0  0  0  0  0 
   13.3015   -1.0434   -3.1931 C   0  0  0  0  0  0 
   14.8157   -0.8528   -3.0795 C   0  0  0  0  0  0 
   15.5921   -1.4217   -4.2706 C   0  0  0  0  0  0 
   15.5076   -2.9457   -4.3802 C   0  0  0  0  0  0 
   16.3921   -3.4687   -5.5130 C   0  0  0  0  0  0 
   16.3102   -4.9824   -5.6303 C   0  0  0  0  0  0 
   -0.3920    0.5101    0.8857 H   0  0  0  0  0  0 
   -0.3927    0.5035   -0.8892 H   0  0  0  0  0  0 
   -0.3789   -1.0269    0.0036 H   0  0  0  0  0  0 
    1.8804   -0.5411   -0.8829 H   0  0  0  0  0  0 
    1.8710   -0.5459    0.8826 H   0  0  0  0  0  0 
    1.6541    1.9750   -0.8487 H   0  0  0  0  0  0 
    1.7563    1.9483    0.9081 H   0  0  0  0  0  0 
    3.9160    0.9653   -1.0279 H   0  0  0  0  0  0 
    3.9024    2.5296   -0.2186 H   0  0  0  0  0  0 
    4.1408   -0.2027    1.1488 H   0  0  0  0  0  0 
    3.9041    1.3113    2.0172 H   0  0  0  0  0  0 
    6.2413    0.7684    2.0497 H   0  0  0  0  0  0 
    6.0244    2.2106    1.0643 H   0  0  0  0  0  0 
    6.2185    0.8441   -1.0138 H   0  0  0  0  0  0 
    6.3281   -0.6314   -0.0501 H   0  0  0  0  0  0 
    8.3119    1.7040    0.0513 H   0  0  0  0  0  0 
    8.4326    0.2249    1.0071 H   0  0  0  0  0  0 
    8.5742   -1.1255   -1.0997 H   0  0  0  0  0  0 
    8.4551    0.3534   -2.0557 H   0  0  0  0  0  0 
   10.6777   -0.2698   -0.0382 H   0  0  0  0  0  0 
   10.5583    1.2092   -0.9940 H   0  0  0  0  0  0 
   10.8199   -1.6200   -2.1453 H   0  0  0  0  0  0 
   10.7008   -0.1410   -3.1012 H   0  0  0  0  0  0 
   12.8036    0.7148   -2.0389 H   0  0  0  0  0  0 
   12.9238   -0.7650   -1.0840 H   0  0  0  0  0  0 
   13.0556   -2.1110   -3.1878 H   0  0  0  0  0  0 
   12.9495   -0.6323   -4.1469 H   0  0  0  0  0  0 
   15.1783   -1.3109   -2.1513 H   0  0  0  0  0  0 
   15.0369    0.2196   -3.0093 H   0  0  0  0  0  0 
   16.6440   -1.1287   -4.1631 H   0  0  0  0  0  0 
   15.2303   -0.9627   -5.1986 H   0  0  0  0  0  0 
   14.4721   -3.2527   -4.5645 H   0  0  0  0  0  0 
   15.8185   -3.4008   -3.4321 H   0  0  0  0  0  0 
   16.0853   -3.0170   -6.4636 H   0  0  0  0  0  0 
   17.4344   -3.1782   -5.3368 H   0  0  0  0  0  0 
   16.9503   -5.3345   -6.4453 H   0  0  0  0  0  0 
   16.6407   -5.4660   -4.7055 H   0  0  0  0  0  0 
   15.2853   -5.3048   -5.8398 H   0  0  0  0  0  0 
  1  2  1  0
  1 19  1  0
  1 20  1  0
  1 21  1  0
  2  3  1  0
  2 22  1  0
  2 23  1  0
  3  4  1  0
  3 24  1  0
  3 25  1  0
  4  5  1  0
  4 26  1  0
  4 27  1  0
  5  6  1  0
  5 28  1  0
  5 29  1  0
  6  7  1  0
  6 30  1  0
  6 31  1  0
  7  8  1  0
  7 32  1  0
  7 33  1  0
  8  9  1  0
  8 34  1  0
  8 35  1  0
  9 10  1  0
  9 36  1  0
  9 37  1  0
 10 11  1  0
 10 38  1  0
 10 39  1  0
 11 12  1  0
 11 40  1  0
 11 41  1  0
 12 13  1  0
 12 42  1  0
 12 43  1  0
 13 14  1  0
 13 44  1  0
 13 45  1  0
 14 15  1  0
 14 46  1  0
 14 47  1  0
 15 16  1  0
 15 48  1  0
 15 49  1  0
 16 17  1  0
 16 50  1  0
 16 51  1  0
 17 18  1  0
 17 52  1  0
 17 53  1  0
 18 54  1  0
 18 55  1  0
 18 56  1  0
conformer 35  

    0.0000    0.0000    0.0000 H   0  0  0  0  0  0 
   -2.6202   -6.0565    1.8839 H   0  0  0  0  0  0 
    1.4199    1.7090   -2.1352 H   0  0  0  0  0  0 
   -2.6199   -8.3948    0.9059 H   0  0  0  0  0  0 
    1.0965    2.2138   -1.2167 C   0  0  0  0  0  0 
   -2.1538   -8.8000    1.8119 C   0  0  0  0  0  0 
    1.0968    0.0000    0.0000 C   0  0  0  0  0  0 
   -2.1136   -6.4309    2.7818 C   0  0  0  0  0  0 
   -2.4844   -7.8999    3.0056 C   0  0  0  0  0  0 
    1.6090    1.4413    0.0000 C   0  0  0  0  0  0 
    2.7058    1.4413   -0.0001 H   0  0  0  0  0  0 
   -3.5619   -7.9520    3.2059 H   0  0  0  0  0  0 
   -0.0003    2.2137   -1.2166 H   0  0  0  0  0  0 
   -1.0717   -8.8091    1.6483 H   0  0  0  0  0  0 
   -2.5002   -5.8491    3.6278 H   0  0  0  0  0  0 
    1.4202   -0.5048   -0.9184 H   0  0  0  0  0  0 
    2.7028   -2.9180    2.4686 H   0  0  0  0  0  0 
    1.7320   -4.9559    3.2667 H   0  0  0  0  0  0 
   -0.6063   -6.1948    2.6615 C   0  0  0  0  0  0 
    1.6092   -0.7725    1.2167 C   0  0  0  0  0  0 
    1.6087    3.6551   -1.2167 C   0  0  0  0  0  0 
   -2.6472  -10.2305    2.0465 C   0  0  0  0  0  0 
    1.2854   -0.2683    2.1354 H   0  0  0  0  0  0 
   -0.2149   -6.7060    1.7750 H   0  0  0  0  0  0 
    2.7055    3.6554   -1.2167 H   0  0  0  0  0  0 
   -3.7205  -10.2076    2.2723 H   0  0  0  0  0  0 
    1.2856    1.9460    0.9185 H   0  0  0  0  0  0 
   -1.9781   -8.2746    3.9035 H   0  0  0  0  0  0 
    0.0004    4.4333   -2.4351 H   0  0  0  0  0  0 
   -2.9138  -12.1138    1.0530 H   0  0  0  0  0  0 
    1.2205   -4.4653    2.4291 C   0  0  0  0  0  0 
    1.6081   -2.9838    2.4369 C   0  0  0  0  0  0 
    1.0966    4.4270   -2.4325 C   0  0  0  0  0  0 
   -2.4334  -11.1508    0.8427 C   0  0  0  0  0  0 
   -0.2861   -4.7009    2.5577 C   0  0  0  0  0  0 
    1.0971   -2.2148    1.2165 C   0  0  0  0  0  0 
    2.7060   -0.7717    1.2165 H   0  0  0  0  0  0 
   -0.0970   -6.6198    3.5348 H   0  0  0  0  0  0 
   -2.1483  -10.6543    2.9267 H   0  0  0  0  0  0 
    1.2855    4.1600   -0.2982 H   0  0  0  0  0  0 
    1.4204    3.9287   -3.3537 H   0  0  0  0  0  0 
   -2.9330  -10.7337   -0.0394 H   0  0  0  0  0  0 
   -0.8077   -4.2836    1.6892 H   0  0  0  0  0  0 
    0.0016   -2.2050    1.2100 H   0  0  0  0  0  0 
    1.5927   -4.9380    1.5120 H   0  0  0  0  0  0 
    1.2372   -2.5114    3.3547 H   0  0  0  0  0  0 
    1.4243   -2.7201    0.2998 H   0  0  0  0  0  0 
   -0.6646   -4.1816    3.4464 H   0  0  0  0  0  0 
    1.6035    5.8604   -2.4363 C   0  0  0  0  0  0 
   -0.9681  -11.4027    0.5227 C   0  0  0  0  0  0 
    1.2253    6.3938   -3.3140 H   0  0  0  0  0  0 
   -0.4351  -11.7882    1.3976 H   0  0  0  0  0  0 
    2.6974    5.8896   -2.4663 H   0  0  0  0  0  0 
   -0.8811  -12.1423   -0.2798 H   0  0  0  0  0  0 
    1.2694    6.3970   -1.5426 H   0  0  0  0  0  0 
   -0.4678  -10.4900    0.1862 H   0  0  0  0  0  0 
  1  7  1  0
  2  8  1  0
  3  5  1  0
  4  6  1  0
  5 10  1  0
  5 13  1  0
  5 21  1  0
  6  9  1  0
  6 14  1  0
  6 22  1  0
  7 10  1  0
  7 16  1  0
  7 20  1  0
  8  9  1  0
  8 15  1  0
  8 19  1  0
  9 12  1  0
  9 28  1  0
 10 11  1  0
 10 27  1  0
 17 32  1  0
 18 31  1  0
 19 24  1  0
 19 35  1  0
 19 38  1  0
 20 23  1  0
 20 36  1  0
 20 37  1  0
 21 25  1  0
 21 33  1  0
 21 40  1  0
 22 26  1  0
 22 34  1  0
 22 39  1  0
 29 33  1  0
 30 34  1  0
 31 32  1  0
 31 35  1  0
 31 45  1  0
 32 36  1  0
 32 46  1  0
 33 41  1  0
 33 49  1  0
 34 42  1  0
 34 50  1  0
 35 43  1  0
 35 48  1  0
 36 44  1  0
 36 47  1  0
 49 51  1  0
 49 53  1  0
 49 55  1  0
 50 52  1  0
 50 54  1  0
 50 56  1  0
conformer 36  

    0.0000    0.0000    0.0000 C   0  0  0  0  0  0 
    1.5209    0.0000    0.0000 C   0  0  0  0  0  0 
    2.1320    1.4028    0.0000 C   0  0  0  0  0  0 
    1.8428    2.1902   -1.2800 C   0  0  0  0  0  0 
    2.5631    3.5405   -1.2742 C   0  0  0  0  0  0 
    2.2732    4.3313   -2.5511 C   0  0  0  0  0  0 
    2.9935    5.6806   -2.5455 C   0  0  0  0  0  0 
    2.7036    6.4714   -3.8224 C   0  0  0  0  0  0 
    3.4239    7.8218   -3.8165 C   0  0  0  0  0  0 
    3.1353    8.6087   -5.0968 C   0  0  0  0  0  0 
    3.7380   10.0164   -5.0954 C   0  0  0  0  0  0 
    5.2683   10.0232   -5.0992 C   0  0  0  0  0  0 
    5.8154   11.4479   -5.2147 C   0  0  0  0  0  0 
    7.3459   11.4583   -5.2152 C   0  0  0  0  0  0 
    7.8898   12.8842   -5.3273 C   0  0  0  0  0  0 
    9.4153   12.9463   -5.4462 C   0  0  0  0  0  0 
   10.1430   12.4655   -4.1901 C   0  0  0  0  0  0 
   11.6473   12.6541   -4.3148 C   0  0  0  0  0  0 
   -0.3932    0.5868    0.8361 H   0  0  0  0  0  0 
   -0.4015    0.4105   -0.9310 H   0  0  0  0  0  0 
   -0.3752   -1.0237    0.0987 H   0  0  0  0  0  0 
    1.8857   -0.5662   -0.8648 H   0  0  0  0  0  0 
    1.8686   -0.5298    0.8949 H   0  0  0  0  0  0 
    1.7670    1.9628    0.8696 H   0  0  0  0  0  0 
    3.2177    1.3029    0.1219 H   0  0  0  0  0  0 
    2.1643    1.6067   -2.1512 H   0  0  0  0  0  0 
    0.7650    2.3596   -1.3813 H   0  0  0  0  0  0 
    3.6440    3.3803   -1.1794 H   0  0  0  0  0  0 
    2.2443    4.1227   -0.4010 H   0  0  0  0  0  0 
    2.5915    3.7486   -3.4242 H   0  0  0  0  0  0 
    1.1925    4.4922   -2.6462 H   0  0  0  0  0  0 
    4.0742    5.5197   -2.4503 H   0  0  0  0  0  0 
    2.6752    6.2633   -1.6724 H   0  0  0  0  0  0 
    1.6227    6.6315   -3.9172 H   0  0  0  0  0  0 
    3.0224    5.8892   -4.6956 H   0  0  0  0  0  0 
    4.5015    7.6515   -3.7147 H   0  0  0  0  0  0 
    3.1022    8.4053   -2.9456 H   0  0  0  0  0  0 
    2.0493    8.7030   -5.2216 H   0  0  0  0  0  0 
    3.5052    8.0511   -5.9659 H   0  0  0  0  0  0 
    3.3758   10.5432   -5.9870 H   0  0  0  0  0  0 
    3.3671   10.5744   -4.2271 H   0  0  0  0  0  0 
    5.6485    9.5680   -4.1779 H   0  0  0  0  0  0 
    5.6369    9.4197   -5.9374 H   0  0  0  0  0  0 
    5.4448   11.9098   -6.1379 H   0  0  0  0  0  0 
    5.4443   12.0528   -4.3784 H   0  0  0  0  0  0 
    7.7165   10.8561   -6.0534 H   0  0  0  0  0  0 
    7.7069   10.9898   -4.2928 H   0  0  0  0  0  0 
    7.5640   13.4744   -4.4622 H   0  0  0  0  0  0 
    7.4589   13.3626   -6.2157 H   0  0  0  0  0  0 
    9.6997   13.9866   -5.6482 H   0  0  0  0  0  0 
    9.7411   12.3570   -6.3120 H   0  0  0  0  0  0 
    9.9375   11.4046   -4.0129 H   0  0  0  0  0  0 
    9.7830   13.0192   -3.3154 H   0  0  0  0  0  0 
   12.0439   12.0902   -5.1651 H   0  0  0  0  0  0 
   11.9006   13.7100   -4.4539 H   0  0  0  0  0  0 
   12.1498   12.3012   -3.4088 H   0  0  0  0  0  0 
  1  2  1  0
  1 19  1  0
  1 20  1  0
  1 21  1  0
  2  3  1  0
  2 22  1  0
  2 23  1  0
  3  4  1  0
  3 24  1  0
  3 25  1  0
  4  5  1  0
  4 26  1  0
  4 27  1  0
  5  6  1  0
  5 28  1  0
  5 29  1  0
  6  7  1  0
  6 30  1  0
  6 31  1  0
  7  8  1  0
  7 32  1  0
  7 33  1  0
  8  9  1  0
  8 34  1  0
  8 35  1  0
  9 10  1  0
  9 36  1  0
  9 37  1  0
 10 11  1  0
 10 38  1  0
 10 39  1  0
 11 12  1  0
 11 40  1  0
 11 41  1  0
 12 13  1  0
 12 42  1  0
 12 43  1  0
 13 14  1  0
 13 44  1  0
 13 45  1  0
 14 15  1  0
 14 46  1  0
 14 47  1  0
 15 16  1  0
 15 48  1  0
 15 49  1  0
 16 17  1  0
 16 50  1  0
 16 51  1  0
 17 18  1  0
 17 52  1  0
 17 53  1  0
 18 54  1  0
 18 55  1  0
 18 56  1  0
conformer 37  

    0.0000    0.0000    0.0000 H   0  0  0  0  0  0 
    0.9680   -8.3995    4.8679 H   0  0  0  0  0  0 
    1.4695    1.7377   -2.1383 H   0  0  0  0  0  0 
    2.9156   -8.0797    7.1459 H   0  0  0  0  0  0 
    1.0997    2.2111   -1.2206 C   0  0  0  0  0  0 
    3.3060   -8.5540    6.2385 C   0  0  0  0  0  0 
    1.0968    0.0000   -0.0000 C   0  0  0  0  0  0 
    1.4800   -7.4298    4.9026 C   0  0  0  0  0  0 
    2.9864   -7.6655    5.0328 C   0  0  0  0  0  0 
    1.6099    1.4419    0.0000 C   0  0  0  0  0  0 
    2.7055    1.4314    0.0067 H   0  0  0  0  0  0 
    3.5085   -6.7088    5.1460 H   0  0  0  0  0  0 
    0.0049    2.1469   -1.2518 H   0  0  0  0  0  0 
    2.7959   -9.5186    6.1293 H   0  0  0  0  0  0 
    1.1079   -6.9085    5.7931 H   0  0  0  0  0  0 
    1.4205   -0.5047   -0.9184 H   0  0  0  0  0  0 
    2.7034   -2.9868    2.4344 H   0  0  0  0  0  0 
    1.4170   -4.9327    1.5164 H   0  0  0  0  0  0 
    1.0930   -6.6422    3.6476 C   0  0  0  0  0  0 
    1.6083   -0.7726    1.2171 C   0  0  0  0  0  0 
    1.4896    3.6919   -1.2136 C   0  0  0  0  0  0 
    4.8131   -8.7837    6.3731 C   0  0  0  0  0  0 
    1.2851   -0.2673    2.1353 H   0  0  0  0  0  0 
   -0.0017   -6.6331    3.5749 H   0  0  0  0  0  0 
    1.1189    4.1657   -0.2965 H   0  0  0  0  0  0 
    5.3212   -7.8247    6.5318 H   0  0  0  0  0  0 
    1.2830    1.9476    0.9165 H   0  0  0  0  0  0 
    3.3648   -8.1376    4.1182 H   0  0  0  0  0  0 
    3.3770    3.4106   -2.2332 H   0  0  0  0  0  0 
    4.6791  -10.7136    7.3443 H   0  0  0  0  0  0 
    1.0934   -4.4271    2.4344 C   0  0  0  0  0  0 
    1.6066   -2.9861    2.4342 C   0  0  0  0  0  0 
    2.9954    3.9247   -1.3436 C   0  0  0  0  0  0 
    5.1805   -9.7513    7.5000 C   0  0  0  0  0  0 
    1.6048   -5.2001    3.6523 C   0  0  0  0  0  0 
    1.0950   -2.2135    1.2173 C   0  0  0  0  0  0 
    2.7051   -0.7735    1.2173 H   0  0  0  0  0  0 
    1.4637   -7.1642    2.7570 H   0  0  0  0  0  0 
    5.1988   -9.1932    5.4312 H   0  0  0  0  0  0 
    0.9782    4.1833   -2.0508 H   0  0  0  0  0  0 
    3.5213    3.5117   -0.4764 H   0  0  0  0  0  0 
    6.2589   -9.9449    7.4531 H   0  0  0  0  0  0 
    1.2778   -4.6966    4.5701 H   0  0  0  0  0  0 
   -0.0018   -2.2128    1.2171 H   0  0  0  0  0  0 
   -0.0034   -4.4258    2.4337 H   0  0  0  0  0  0 
    1.2833   -2.4810    3.3526 H   0  0  0  0  0  0 
    1.4182   -2.7187    0.2990 H   0  0  0  0  0  0 
    2.7004   -5.1899    3.6477 H   0  0  0  0  0  0 
    3.3199    5.4073   -1.4472 C   0  0  0  0  0  0 
    4.8450   -9.2242    8.8866 C   0  0  0  0  0  0 
    2.9756    5.9470   -0.5591 H   0  0  0  0  0  0 
    3.7648   -9.1272    9.0287 H   0  0  0  0  0  0 
    2.8444    5.8530   -2.3267 H   0  0  0  0  0  0 
    5.2183   -9.9138    9.6506 H   0  0  0  0  0  0 
    4.4011    5.5532   -1.5356 H   0  0  0  0  0  0 
    5.3068   -8.2468    9.0581 H   0  0  0  0  0  0 
  1  7  1  0
  2  8  1  0
  3  5  1  0
  4  6  1  0
  5 10  1  0
  5 13  1  0
  5 21  1  0
  6  9  1  0
  6 14  1  0
  6 22  1  0
  7 10  1  0
  7 16  1  0
  7 20  1  0
  8  9  1  0
  8 15  1  0
  8 19  1  0
  9 12  1  0
  9 28  1  0
 10 11  1  0
 10 27  1  0
 17 32  1  0
 18 31  1  0
 19 24  1  0
 19 35  1  0
 19 38  1  0
 20 23  1  0
 20 36  1  0
 20 37  1  0
 21 25  1  0
 21 33  1  0
 21 40  1  0
 22 26  1  0
 22 34  1  0
 22 39  1  0
 29 33  1  0
 30 34  1  0
 31 32  1  0
 31 35  1  0
 31 45  1  0
 32 36  1  0
 32 46  1  0
 33 41  1  0
 33 49  1  0
 34 42  1  0
 34 50  1  0
 35 43  1  0
 35 48  1  0
 36 44  1  0
 36 47  1  0
 49 51  1  0
 49 53  1  0
 49 55  1  0
 50 52  1  0
 50 54  1  0
 50 56  1  0
conformer 38  

    0.0000    0.0000    0.0000 C   0  0  0  0  0  0 
    1.5202    0.0000   -0.0000 C   0  0  0  0  0  0 
    2.0808    1.4219    0.0000 C   0  0  0  0  0  0 
    3.6099    1.4160    0.0229 C   0  0  0  0  0  0 
    4.1737    2.8382    0.0029 C   0  0  0  0  0  0 
    5.7027    2.8273    0.0572 C   0  0  0  0  0  0 
    6.2725    4.2477    0.0618 C   0  0  0  0  0  0 
    7.8051    4.2913    0.0847 C   0  0  0  0  0  0 
    8.4685    3.6166    1.2912 C   0  0  0  0  0  0 
    8.1004    4.2672    2.6270 C   0  0  0  0  0  0 
    8.7796    3.6071    3.8327 C   0  0  0  0  0  0 
    8.4334    2.1311    4.0627 C   0  0  0  0  0  0 
    6.9360    1.8781    4.2497 C   0  0  0  0  0  0 
    6.6458    0.4004    4.5193 C   0  0  0  0  0  0 
    5.1406    0.1482    4.6373 C   0  0  0  0  0  0 
    4.8421   -1.3317    4.8847 C   0  0  0  0  0  0 
    3.3540   -1.6214    5.0933 C   0  0  0  0  0  0 
    2.5059   -1.3603    3.8580 C   0  0  0  0  0  0 
   -0.3921    0.5053    0.8884 H   0  0  0  0  0  0 
   -0.3789   -1.0268   -0.0015 H   0  0  0  0  0  0 
   -0.3924    0.5085   -0.8864 H   0  0  0  0  0  0 
    1.8802   -0.5419   -0.8823 H   0  0  0  0  0  0 
    1.8791   -0.5424    0.8818 H   0  0  0  0  0  0 
    1.7275    1.9557   -0.8906 H   0  0  0  0  0  0 
    1.7033    1.9662    0.8743 H   0  0  0  0  0  0 
    3.9895    0.8592   -0.8425 H   0  0  0  0  0  0 
    3.9598    0.8938    0.9220 H   0  0  0  0  0  0 
    3.8401    3.3545   -0.9054 H   0  0  0  0  0  0 
    3.7807    3.4004    0.8587 H   0  0  0  0  0  0 
    6.0990    2.2759   -0.8039 H   0  0  0  0  0  0 
    6.0173    2.2909    0.9581 H   0  0  0  0  0  0 
    5.8681    4.8092    0.9113 H   0  0  0  0  0  0 
    5.9309    4.7711   -0.8402 H   0  0  0  0  0  0 
    8.1847    3.8163   -0.8286 H   0  0  0  0  0  0 
    8.1245    5.3400    0.0423 H   0  0  0  0  0  0 
    8.2167    2.5519    1.2956 H   0  0  0  0  0  0 
    9.5564    3.6728    1.1598 H   0  0  0  0  0  0 
    7.0163    4.2624    2.7749 H   0  0  0  0  0  0 
    8.4001    5.3224    2.6003 H   0  0  0  0  0  0 
    8.5119    4.1753    4.7323 H   0  0  0  0  0  0 
    9.8675    3.6970    3.7237 H   0  0  0  0  0  0 
    8.8122    1.5248    3.2321 H   0  0  0  0  0  0 
    8.9685    1.7908    4.9582 H   0  0  0  0  0  0 
    6.3882    2.1847    3.3529 H   0  0  0  0  0  0 
    6.5611    2.4853    5.0824 H   0  0  0  0  0  0 
    7.1481    0.0884    5.4429 H   0  0  0  0  0  0 
    7.0555   -0.2092    3.7046 H   0  0  0  0  0  0 
    4.6498    0.4798    3.7153 H   0  0  0  0  0  0 
    4.7310    0.7490    5.4582 H   0  0  0  0  0  0 
    5.3849   -1.6622    5.7789 H   0  0  0  0  0  0 
    5.2188   -1.9310    4.0469 H   0  0  0  0  0  0 
    3.2421   -2.6751    5.3755 H   0  0  0  0  0  0 
    2.9714   -1.0268    5.9310 H   0  0  0  0  0  0 
    2.8864   -1.9166    2.9955 H   0  0  0  0  0  0 
    2.4842   -0.2969    3.6023 H   0  0  0  0  0  0 
    1.4736   -1.6779    4.0369 H   0  0  0  0  0  0 
  1  2  1  0
  1 19  1  0
  1 20  1  0
  1 21  1  0
  2  3  1  0
  2 22  1  0
  2 23  1  0
  3  4  1  0
  3 24  1  0
  3 25  1  0
  4  5  1  0
  4 26  1  0
  4 27  1  0
  5  6  1  0
  5 28  1  0
  5 29  1  0
  6  7  1  0
  6 30  1  0
  6 31  1  0
  7  8  1  0
  7 32  1  0
  7 33  1  0
  8  9  1  0
  8 34  1  0
  8 35  1  0
  9 10  1  0
  9 36  1  0
  9 37  1  0
 10 11  1  0
 10 38  1  0
 10 39  1  0
 11 12  1  0
 11 40  1  0
 11 41  1  0
 12 13  1  0
 12 42  1  0
 12 43  1  0
 13 14  1  0
 13 44  1  0
 13 45  1  0
 14 15  1  0
 14 46  1  0
 14 47  1  0
 15 16  1  0
 15 48  1  0
 15 49  1  0
 16 17  1  0
 16 50  1  0
 16 51  1  0
 17 18  1  0
 17 52  1  0
 17 53  1  0
 18 54  1  0
 18 55  1  0
 18 56  1  0
conformer 39  

    0.0000    0.0000    0.0000 C   0  0  0  0  0  0 
    1.5204   -0.0000    0.0000 C   0  0  0  0  0  0 
    2.0804    1.4222    0.0000 C   0  0  0  0  0  0 
    3.6100    1.4178    0.0001 C   0  0  0  0  0  0 
    4.1709    2.8418   -0.0004 C   0  0  0  0  0  0 
    5.7012    2.8340    0.0037 C   0  0  0  0  0  0 
    6.3176    4.2310   -0.1121 C   0  0  0  0  0  0 
    6.0369    5.1224    1.0997 C   0  0  0  0  0  0 
    6.7702    6.4608    0.9841 C   0  0  0  0  0  0 
    6.4883    7.3559    2.1922 C   0  0  0  0  0  0 
    7.2225    8.6938    2.0771 C   0  0  0  0  0  0 
    6.9350    9.5886    3.2848 C   0  0  0  0  0  0 
    7.7342   10.8950    3.2787 C   0  0  0  0  0  0 
    7.3563   11.8346    2.1303 C   0  0  0  0  0  0 
    8.0969   13.1698    2.2448 C   0  0  0  0  0  0 
    7.8498   14.1067    1.0589 C   0  0  0  0  0  0 
    6.4028   14.5908    0.9578 C   0  0  0  0  0  0 
    6.2349   15.6051   -0.1634 C   0  0  0  0  0  0 
   -0.3923    0.5070    0.8874 H   0  0  0  0  0  0 
   -0.3790   -1.0268   -0.0000 H   0  0  0  0  0  0 
   -0.3923    0.5070   -0.8874 H   0  0  0  0  0  0 
    1.8799   -0.5419   -0.8825 H   0  0  0  0  0  0 
    1.8799   -0.5419    0.8825 H   0  0  0  0  0  0 
    1.7146    1.9611   -0.8825 H   0  0  0  0  0  0 
    1.7143    1.9611    0.8824 H   0  0  0  0  0  0 
    3.9753    0.8783   -0.8823 H   0  0  0  0  0  0 
    3.9760    0.8795    0.8829 H   0  0  0  0  0  0 
    3.7953    3.3741    0.8805 H   0  0  0  0  0  0 
    3.8081    3.3786   -0.8852 H   0  0  0  0  0  0 
    6.0581    2.2328   -0.8418 H   0  0  0  0  0  0 
    6.0669    2.3451    0.9149 H   0  0  0  0  0  0 
    7.4026    4.1163   -0.2281 H   0  0  0  0  0  0 
    5.9530    4.7195   -1.0240 H   0  0  0  0  0  0 
    4.9611    5.3109    1.1866 H   0  0  0  0  0  0 
    6.3531    4.6087    2.0155 H   0  0  0  0  0  0 
    6.4570    6.9728    0.0661 H   0  0  0  0  0  0 
    7.8495    6.2831    0.9034 H   0  0  0  0  0  0 
    5.4092    7.5352    2.2730 H   0  0  0  0  0  0 
    6.8006    6.8426    3.1098 H   0  0  0  0  0  0 
    6.9090    9.1952    1.1548 H   0  0  0  0  0  0 
    8.3016    8.5147    2.0005 H   0  0  0  0  0  0 
    7.1833    9.0414    4.2028 H   0  0  0  0  0  0 
    5.8626    9.8137    3.3323 H   0  0  0  0  0  0 
    8.8066   10.6692    3.2356 H   0  0  0  0  0  0 
    7.5576   11.4074    4.2326 H   0  0  0  0  0  0 
    6.2740   12.0030    2.1467 H   0  0  0  0  0  0 
    7.6022   11.3702    1.1690 H   0  0  0  0  0  0 
    9.1750   12.9764    2.3081 H   0  0  0  0  0  0 
    7.8115   13.6736    3.1764 H   0  0  0  0  0  0 
    8.5111   14.9756    1.1669 H   0  0  0  0  0  0 
    8.1388   13.6050    0.1273 H   0  0  0  0  0  0 
    5.7308   13.7470    0.7690 H   0  0  0  0  0  0 
    6.0954   15.0484    1.9051 H   0  0  0  0  0  0 
    5.1932   15.9362   -0.2218 H   0  0  0  0  0  0 
    6.8618   16.4862    0.0069 H   0  0  0  0  0  0 
    6.5081   15.1699   -1.1299 H   0  0  0  0  0  0 
  1  2  1  0
  1 19  1  0
  1 20  1  0
  1 21  1  0
  2  3  1  0
  2 22  1  0
  2 23  1  0
  3  4  1  0
  3 24  1  0
  3 25  1  0
  4  5  1  0
  4 26  1  0
  4 27  1  0
  5  6  1  0
  5 28  1  0
  5 29  1  0
  6  7  1  0
  6 30  1  0
  6 31  1  0
  7  8  1  0
  7 32  1  0
  7 33  1  0
  8  9  1  0
  8 34  1  0
  8 35  1  0
  9 10  1  0
  9 36  1  0
  9 37  1  0
 10 11  1  0
 10 38  1  0
 10 39  1  0
 11 12  1  0
 11 40  1  0
 11 41  1  0
 12 13  1  0
 12 42  1  0
 12 43  1  0
 13 14  1  0
 13 44  1  0
 13 45  1  0
 14 15  1  0
 14 46  1  0
 14 47  1  0
 15 16  1  0
 15 48  1  0
 15 49  1  0
 16 17  1  0
 16 50  1  0
 16 51  1  0
 17 18  1  0
 17 52  1  0
 17 53  1  0
 18 54  1  0
 18 55  1  0
 18 56  1  0
conformer 40  

    0.0000    0.0000    0.0000 C   0  0  0  0  0  0 
    1.5212    0.0000    0.0000 C   0  0  0  0  0  0 
    2.0782    1.4241    0.0000 C   0  0  0  0  0  0 
    3.6042    1.4810    0.1151 C   0  0  0  0  0  0 
    4.3281    0.8958   -1.0996 C   0  0  0  0  0  0 
    5.8439    1.0813   -0.9836 C   0  0  0  0  0  0 
    6.5678    0.4965   -2.1984 C   0  0  0  0  0  0 
    8.0939    0.5522   -2.0829 C   0  0  0  0  0  0 
    8.6524    1.9778   -2.0761 C   0  0  0  0  0  0 
   10.1835    1.9696   -2.0824 C   0  0  0  0  0  0 
   10.8006    3.3653   -1.9547 C   0  0  0  0  0  0 
   10.5144    4.2694   -3.1557 C   0  0  0  0  0  0 
   11.2482    5.6065   -3.0295 C   0  0  0  0  0  0 
   10.9606    6.5142   -4.2267 C   0  0  0  0  0  0 
   11.6944    7.8504   -4.1008 C   0  0  0  0  0  0 
   11.4069    8.7580   -5.2979 C   0  0  0  0  0  0 
   12.1401   10.0932   -5.1720 C   0  0  0  0  0  0 
   11.8569   10.9985   -6.3601 C   0  0  0  0  0  0 
   -0.3928    0.5033    0.8893 H   0  0  0  0  0  0 
   -0.3920    0.5102   -0.8856 H   0  0  0  0  0  0 
   -0.3788   -1.0269   -0.0037 H   0  0  0  0  0  0 
    1.8803   -0.5411    0.8829 H   0  0  0  0  0  0 
    1.8705   -0.5461   -0.8826 H   0  0  0  0  0  0 
    1.6514    1.9750    0.8474 H   0  0  0  0  0  0 
    1.7581    1.9475   -0.9092 H   0  0  0  0  0  0 
    3.9242    0.9583    1.0247 H   0  0  0  0  0  0 
    3.8981    2.5313    0.2350 H   0  0  0  0  0  0 
    3.9681    1.3839   -2.0132 H   0  0  0  0  0  0 
    4.1044   -0.1729   -1.1909 H   0  0  0  0  0  0 
    6.2040    0.5931   -0.0700 H   0  0  0  0  0  0 
    6.0675    2.1500   -0.8921 H   0  0  0  0  0  0 
    6.2733   -0.5535   -2.3194 H   0  0  0  0  0  0 
    6.2484    1.0202   -3.1076 H   0  0  0  0  0  0 
    8.5206    0.0052   -2.9329 H   0  0  0  0  0  0 
    8.4130    0.0245   -1.1758 H   0  0  0  0  0  0 
    8.3010    2.5144   -1.1880 H   0  0  0  0  0  0 
    8.2763    2.5139   -2.9543 H   0  0  0  0  0  0 
   10.5480    1.4894   -2.9987 H   0  0  0  0  0  0 
   10.5412    1.3603   -1.2430 H   0  0  0  0  0  0 
   10.4400    3.8442   -1.0362 H   0  0  0  0  0  0 
   11.8861    3.2494   -1.8447 H   0  0  0  0  0  0 
   10.8264    3.7654   -4.0783 H   0  0  0  0  0  0 
    9.4382    4.4586   -3.2357 H   0  0  0  0  0  0 
   12.3279    5.4280   -2.9556 H   0  0  0  0  0  0 
   10.9392    6.1089   -2.1048 H   0  0  0  0  0  0 
   11.2692    6.0113   -5.1513 H   0  0  0  0  0  0 
    9.8811    6.6936   -4.3008 H   0  0  0  0  0  0 
   12.7740    7.6710   -4.0268 H   0  0  0  0  0  0 
   11.3860    8.3531   -3.1761 H   0  0  0  0  0  0 
   11.7152    8.2553   -6.2227 H   0  0  0  0  0  0 
   10.3273    8.9374   -5.3721 H   0  0  0  0  0  0 
   11.8324   10.6019   -4.2510 H   0  0  0  0  0  0 
   13.2203    9.9198   -5.1016 H   0  0  0  0  0  0 
   12.1830   10.5322   -7.2953 H   0  0  0  0  0  0 
   10.7874   11.2180   -6.4399 H   0  0  0  0  0  0 
   12.3910   11.9474   -6.2495 H   0  0  0  0  0  0 
  1  2  1  0
  1 19  1  0
  1 20  1  0
  1 21  1  0
  2  3  1  0
  2 22  1  0
  2 23  1  0
  3  4  1  0
  3 24  1  0
  3 25  1  0
  4  5  1  0
  4 26  1  0
  4 27  1  0
  5  6  1  0
  5 28  1  0
  5 29  1  0
  6  7  1  0
  6 30  1  0
  6 31  1  0
  7  8  1  0
  7 32  1  0
  7 33  1  0
  8  9  1  0
  8 34  1  0
  8 35  1  0
  9 10  1  0
  9 36  1  0
  9 37  1  0
 10 11  1  0
 10 38  1  0
 10 39  1  0
 11 12  1  0
 11 40  1  0
 11 41  1  0
 12 13  1  0
 12 42  1  0
 12 43  1  0
 13 14  1  0
 13 44  1  0
 13 45  1  0
 14 15  1  0
 14 46  1  0
 14 47  1  0
 15 16  1  0
 15 48  1  0
 15 49  1  0
 16 17  1  0
 16 50  1  0
 16 51  1  0
 17 18  1  0
 17 52  1  0
 17 53  1  0
 18 54  1  0
 18 55  1  0
 18 56  1  0
conformer 41  

    0.0000    0.0000    0.0000 H   0  0  0  0  0  0 
    0.6145   -8.3977   -4.8491 H   0  0  0  0  0  0 
    3.4078    1.0641    1.0726 H   0  0  0  0  0  0 
    2.5759   -8.2344   -7.0645 H   0  0  0  0  0  0 
    3.0865    1.6012    0.1720 C   0  0  0  0  0  0 
    2.9733   -8.6950   -6.1514 C   0  0  0  0  0  0 
    1.0972    0.0000    0.0000 C   0  0  0  0  0  0 
    1.1812   -7.4585   -4.8729 C   0  0  0  0  0  0 
    2.6757   -7.7796   -4.9606 C   0  0  0  0  0  0 
    1.5729    1.4556    0.0000 C   0  0  0  0  0  0 
    1.2565    1.9459   -0.9287 H   0  0  0  0  0  0 
    2.9941   -8.2601   -4.0290 H   0  0  0  0  0  0 
    3.6069    1.1494   -0.6798 H   0  0  0  0  0  0 
    2.4486   -9.6499   -6.0255 H   0  0  0  0  0  0 
    0.8637   -6.9212   -5.7749 H   0  0  0  0  0  0 
    1.4124   -0.4900    0.9293 H   0  0  0  0  0  0 
    2.5930   -3.0847   -2.3820 H   0  0  0  0  0  0 
   -0.1932   -4.3611   -2.4566 H   0  0  0  0  0  0 
    0.8051   -6.6438   -3.6318 C   0  0  0  0  0  0 
    1.5960   -0.8033   -1.2032 C   0  0  0  0  0  0 
    3.4924    3.0728    0.2814 C   0  0  0  0  0  0 
    4.4679   -8.9551   -6.3607 C   0  0  0  0  0  0 
    1.3264   -0.2831   -2.1302 H   0  0  0  0  0  0 
    1.1185   -7.1827   -2.7294 H   0  0  0  0  0  0 
    3.1676    3.6110   -0.6174 H   0  0  0  0  0  0 
    4.5894   -9.5116   -7.2985 H   0  0  0  0  0  0 
    1.0676    1.9793    0.8211 H   0  0  0  0  0  0 
    3.2528   -6.8546   -5.0672 H   0  0  0  0  0  0 
    5.5206    2.7676   -0.4045 H   0  0  0  0  0  0 
    4.5589  -10.6802   -5.0582 H   0  0  0  0  0  0 
    0.9012   -4.4272   -2.4252 C   0  0  0  0  0  0 
    1.4986   -3.0191   -2.4138 C   0  0  0  0  0  0 
    5.0043    3.2216    0.4494 C   0  0  0  0  0  0 
    5.1120   -9.7484   -5.2231 C   0  0  0  0  0  0 
    1.4011   -5.2344   -3.6255 C   0  0  0  0  0  0 
    0.9986   -2.2123   -1.2143 C   0  0  0  0  0  0 
    2.6888   -0.8787   -1.1779 H   0  0  0  0  0  0 
   -0.2888   -6.5700   -3.5911 H   0  0  0  0  0  0 
    4.9928   -8.0008   -6.4907 H   0  0  0  0  0  0 
    2.9813    3.5328    1.1360 H   0  0  0  0  0  0 
    5.3335    2.6881    1.3487 H   0  0  0  0  0  0 
    5.0742   -9.1762   -4.2902 H   0  0  0  0  0  0 
    1.1313   -4.7167   -4.5538 H   0  0  0  0  0  0 
    1.2650   -2.7312   -0.2855 H   0  0  0  0  0  0 
    1.1675   -4.9470   -1.4968 H   0  0  0  0  0  0 
    1.2326   -2.4998   -3.3425 H   0  0  0  0  0  0 
   -0.0958   -2.1474   -1.2464 H   0  0  0  0  0  0 
    2.4948   -5.2890   -3.5888 H   0  0  0  0  0  0 
    5.4116    4.6823    0.5590 C   0  0  0  0  0  0 
    6.5646  -10.0789   -5.5311 C   0  0  0  0  0  0 
    4.9373    5.1580    1.4233 H   0  0  0  0  0  0 
    7.1523   -9.1665   -5.6745 H   0  0  0  0  0  0 
    6.4964    4.7654    0.6783 H   0  0  0  0  0  0 
    7.0084  -10.6427   -4.7046 H   0  0  0  0  0  0 
    5.1251    5.2379   -0.3397 H   0  0  0  0  0  0 
    6.6454  -10.6863   -6.4382 H   0  0  0  0  0  0 
  1  7  1  0
  2  8  1  0
  3  5  1  0
  4  6  1  0
  5 10  1  0
  5 13  1  0
  5 21  1  0
  6  9  1  0
  6 14  1  0
  6 22  1  0
  7 10  1  0
  7 16  1  0
  7 20  1  0
  8  9  1  0
  8 15  1  0
  8 19  1  0
  9 12  1  0
  9 28  1  0
 10 11  1  0
 10 27  1  0
 17 32  1  0
 18 31  1  0
 19 24  1  0
 19 35  1  0
 19 38  1  0
 20 23  1  0
 20 36  1  0
 20 37  1  0
 21 25  1  0
 21 33  1  0
 21 40  1  0
 22 26  1  0
 22 34  1  0
 22 39  1  0
 29 33  1  0
 30 34  1  0
 31 32  1  0
 31 35  1  0
 31 45  1  0
 32 36  1  0
 32 46  1  0
 33 41  1  0
 33 49  1  0
 34 42  1  0
 34 50  1  0
 35 43  1  0
 35 48  1  0
 36 44  1  0
 36 47  1  0
 49 51  1  0
 49 53  1  0
 49 55  1  0
 50 52  1  0
 50 54  1  0
 50 56  1  0
conformer 42  

    0.0000    0.0000    0.0000 H   0  0  0  0  0  0 
    5.3250   -2.7508   -5.1045 H   0  0  0  0  0  0 
    1.4183    1.7095    2.1351 H   0  0  0  0  0  0 
    7.6304   -1.9396   -5.5680 H   0  0  0  0  0  0 
    1.0951    2.2140    1.2164 C   0  0  0  0  0  0 
    8.0443   -2.5046   -4.7235 C   0  0  0  0  0  0 
    1.0968   -0.0000    0.0000 C   0  0  0  0  0  0 
    5.6933   -3.2779   -4.2162 C   0  0  0  0  0  0 
    7.1450   -3.7104   -4.4415 C   0  0  0  0  0  0 
    1.6083    1.4416    0.0000 C   0  0  0  0  0  0 
    1.2851    1.9460   -0.9187 H   0  0  0  0  0  0 
    7.5002   -4.2451   -3.5535 H   0  0  0  0  0  0 
   -0.0017    2.2135    1.2158 H   0  0  0  0  0  0 
    8.0401   -1.8289   -3.8596 H   0  0  0  0  0  0 
    5.6573   -2.5716   -3.3794 H   0  0  0  0  0  0 
    1.4205   -0.5049    0.9183 H   0  0  0  0  0  0 
    1.1146   -2.4822   -3.3581 H   0  0  0  0  0  0 
    3.3727   -3.7138   -1.6860 H   0  0  0  0  0  0 
    4.7954   -4.4828   -3.9260 C   0  0  0  0  0  0 
    1.6100   -0.7727   -1.2173 C   0  0  0  0  0  0 
    1.6067    3.6555    1.2165 C   0  0  0  0  0  0 
    9.4862   -2.8881   -5.0683 C   0  0  0  0  0  0 
    2.7055   -0.7609   -1.2120 H   0  0  0  0  0  0 
    5.1276   -4.9798   -3.0064 H   0  0  0  0  0  0 
    1.2836    4.1602    0.2977 H   0  0  0  0  0  0 
   10.0168   -1.9785   -5.3761 H   0  0  0  0  0  0 
    2.7051    1.4423    0.0005 H   0  0  0  0  0  0 
    7.1932   -4.4098   -5.2847 H   0  0  0  0  0  0 
   -0.0024    4.4332    2.4341 H   0  0  0  0  0  0 
   10.1929   -2.8832   -3.0235 H   0  0  0  0  0  0 
    2.9943   -3.2382   -2.5986 C   0  0  0  0  0  0 
    1.4870   -3.0031   -2.4676 C   0  0  0  0  0  0 
    1.0938    4.4273    2.4320 C   0  0  0  0  0  0 
   10.2383   -3.5342   -3.9042 C   0  0  0  0  0  0 
    3.3116   -4.1226   -3.8076 C   0  0  0  0  0  0 
    1.1002   -2.2157   -1.2123 C   0  0  0  0  0  0 
    1.2828   -0.2701   -2.1355 H   0  0  0  0  0  0 
    4.9050   -5.2138   -4.7368 H   0  0  0  0  0  0 
    9.4906   -3.5631   -5.9329 H   0  0  0  0  0  0 
    2.7035    3.6562    1.2169 H   0  0  0  0  0  0 
    1.4175    3.9293    3.3533 H   0  0  0  0  0  0 
    9.7725   -4.4868   -3.6310 H   0  0  0  0  0  0 
    2.7403   -5.0559   -3.7284 H   0  0  0  0  0  0 
    1.4724   -2.7370   -0.3220 H   0  0  0  0  0  0 
    3.5064   -2.2768   -2.7045 H   0  0  0  0  0  0 
    0.9750   -3.9728   -2.4320 H   0  0  0  0  0  0 
    0.0056   -2.2079   -1.1387 H   0  0  0  0  0  0 
    2.9788   -3.6261   -4.7273 H   0  0  0  0  0  0 
    1.6001    5.8609    2.4358 C   0  0  0  0  0  0 
   11.6950   -3.7907   -4.2598 C   0  0  0  0  0  0 
    1.2662    6.3973    1.5419 H   0  0  0  0  0  0 
   12.2106   -2.8559   -4.5020 H   0  0  0  0  0  0 
    2.6940    5.8906    2.4662 H   0  0  0  0  0  0 
   11.7760   -4.4615   -5.1211 H   0  0  0  0  0  0 
    1.2214    6.3943    3.3133 H   0  0  0  0  0  0 
   12.2146   -4.2560   -3.4164 H   0  0  0  0  0  0 
  1  7  1  0
  2  8  1  0
  3  5  1  0
  4  6  1  0
  5 10  1  0
  5 13  1  0
  5 21  1  0
  6  9  1  0
  6 14  1  0
  6 22  1  0
  7 10  1  0
  7 16  1  0
  7 20  1  0
  8  9  1  0
  8 15  1  0
  8 19  1  0
  9 12  1  0
  9 28  1  0
 10 11  1  0
 10 27  1  0
 17 32  1  0
 18 31  1  0
 19 24  1  0
 19 35  1  0
 19 38  1  0
 20 23  1  0
 20 36  1  0
 20 37  1  0
 21 25  1  0
 21 33  1  0
 21 40  1  0
 22 26  1  0
 22 34  1  0
 22 39  1  0
 29 33  1  0
 30 34  1  0
 31 32  1  0
 31 35  1  0
 31 45  1  0
 32 36  1  0
 32 46  1  0
 33 41  1  0
 33 49  1  0
 34 42  1  0
 34 50  1  0
 35 43  1  0
 35 48  1  0
 36 44  1  0
 36 47  1  0
 49 51  1  0
 49 53  1  0
 49 55  1  0
 50 52  1  0
 50 54  1  0
 50 56  1  0
conformer 43  

    0.0000    0.0000    0.0000 C   0  0  0  0  0  0 
    1.5212    0.0000   -0.0000 C   0  0  0  0  0  0 
    2.0782    1.4241    0.0000 C   0  0  0  0  0  0 
    3.6042    1.4810    0.1151 C   0  0  0  0  0  0 
    4.3281    0.8958   -1.0996 C   0  0  0  0  0  0 
    5.8439    1.0813   -0.9836 C   0  0  0  0  0  0 
    6.5679    0.4966   -2.1985 C   0  0  0  0  0  0 
    8.0940    0.5502   -2.0825 C   0  0  0  0  0  0 
    8.6550    1.9749   -2.0806 C   0  0  0  0  0  0 
   10.1861    1.9648   -2.0757 C   0  0  0  0  0  0 
   10.8047    3.3616   -2.1846 C   0  0  0  0  0  0 
   10.5261    4.2476   -0.9683 C   0  0  0  0  0  0 
   11.2632    5.5845   -1.0767 C   0  0  0  0  0  0 
   10.9831    6.4741    0.1357 C   0  0  0  0  0  0 
   11.7201    7.8100    0.0277 C   0  0  0  0  0  0 
   11.4399    8.6997    1.2399 C   0  0  0  0  0  0 
   12.1765   10.0346    1.1319 C   0  0  0  0  0  0 
   11.9006   10.9221    2.3352 C   0  0  0  0  0  0 
   -0.3920    0.5102   -0.8856 H   0  0  0  0  0  0 
   -0.3788   -1.0269   -0.0037 H   0  0  0  0  0  0 
   -0.3928    0.5033    0.8893 H   0  0  0  0  0  0 
    1.8803   -0.5411    0.8829 H   0  0  0  0  0  0 
    1.8705   -0.5461   -0.8826 H   0  0  0  0  0  0 
    1.7581    1.9475   -0.9092 H   0  0  0  0  0  0 
    1.6514    1.9750    0.8474 H   0  0  0  0  0  0 
    3.8981    2.5313    0.2350 H   0  0  0  0  0  0 
    3.9242    0.9583    1.0247 H   0  0  0  0  0  0 
    4.1044   -0.1729   -1.1909 H   0  0  0  0  0  0 
    3.9681    1.3839   -2.0132 H   0  0  0  0  0  0 
    6.0672    2.1500   -0.8918 H   0  0  0  0  0  0 
    6.2040    0.5930   -0.0701 H   0  0  0  0  0  0 
    6.2495    1.0213   -3.1075 H   0  0  0  0  0  0 
    6.2722   -0.5529   -2.3201 H   0  0  0  0  0  0 
    8.4127    0.0254   -1.1736 H   0  0  0  0  0  0 
    8.5191   -0.0009   -2.9306 H   0  0  0  0  0  0 
    8.2901    2.5103   -1.1986 H   0  0  0  0  0  0 
    8.2939    2.5132   -2.9649 H   0  0  0  0  0  0 
   10.5504    1.4708   -1.1667 H   0  0  0  0  0  0 
   10.5430    1.3677   -2.9241 H   0  0  0  0  0  0 
   11.8895    3.2456   -2.3015 H   0  0  0  0  0  0 
   10.4406    3.8552   -3.0939 H   0  0  0  0  0  0 
    9.4508    4.4388   -0.8808 H   0  0  0  0  0  0 
   10.8405    3.7283   -0.0550 H   0  0  0  0  0  0 
   10.9519    6.1021   -1.9922 H   0  0  0  0  0  0 
   12.3420    5.4040   -1.1578 H   0  0  0  0  0  0 
    9.9044    6.6553    0.2170 H   0  0  0  0  0  0 
   11.2939    5.9560    1.0511 H   0  0  0  0  0  0 
   11.4094    8.3280   -0.8878 H   0  0  0  0  0  0 
   12.7988    7.6289   -0.0535 H   0  0  0  0  0  0 
   11.7505    8.1818    2.1555 H   0  0  0  0  0  0 
   10.3612    8.8809    1.3214 H   0  0  0  0  0  0 
   13.2559    9.8593    1.0545 H   0  0  0  0  0  0 
   11.8665   10.5585    0.2202 H   0  0  0  0  0  0 
   10.8321   11.1432    2.4228 H   0  0  0  0  0  0 
   12.4370   11.8711    2.2372 H   0  0  0  0  0  0 
   12.2291   10.4402    3.2616 H   0  0  0  0  0  0 
  1  2  1  0
  1 19  1  0
  1 20  1  0
  1 21  1  0
  2  3  1  0
  2 22  1  0
  2 23  1  0
  3  4  1  0
  3 24  1  0
  3 25  1  0
  4  5  1  0
  4 26  1  0
  4 27  1  0
  5  6  1  0
  5 28  1  0
  5 29  1  0
  6  7  1  0
  6 30  1  0
  6 31  1  0
  7  8  1  0
  7 32  1  0
  7 33  1  0
  8  9  1  0
  8 34  1  0
  8 35  1  0
  9 10  1  0
  9 36  1  0
  9 37  1  0
 10 11  1  0
 10 38  1  0
 10 39  1  0
 11 12  1  0
 11 40  1  0
 11 41  1  0
 12 13  1  0
 12 42  1  0
 12 43  1  0
 13 14  1  0
 13 44  1  0
 13 45  1  0
 14 15  1  0
 14 46  1  0
 14 47  1  0
 15 16  1  0
 15 48  1  0
 15 49  1  0
 16 17  1  0
 16 50  1  0
 16 51  1  0
 17 18  1  0
 17 52  1  0
 17 53  1  0
 18 54  1  0
 18 55  1  0
 18 56  1  0
conformer 44  

    0.0000    0.0000    0.0000 C   0  0  0  0  0  0 
    1.5212    0.0000    0.0000 C   0  0  0  0  0  0 
    2.0782    1.4241    0.0000 C   0  0  0  0  0  0 
    3.6041    1.4816   -0.1170 C   0  0  0  0  0  0 
    4.3303    0.8969    1.0977 C   0  0  0  0  0  0 
    5.8455    1.0808    0.9756 C   0  0  0  0  0  0 
    6.6174    0.6139    2.2132 C   0  0  0  0  0  0 
    6.5362   -0.8961    2.4478 C   0  0  0  0  0  0 
    7.4182   -1.3219    3.6239 C   0  0  0  0  0  0 
    7.3357   -2.8304    3.8638 C   0  0  0  0  0  0 
    8.2185   -3.2563    5.0392 C   0  0  0  0  0  0 
    8.1306   -4.7651    5.2792 C   0  0  0  0  0  0 
    9.0816   -5.2645    6.3707 C   0  0  0  0  0  0 
    8.7380   -4.7367    7.7654 C   0  0  0  0  0  0 
    9.6452   -5.3566    8.8309 C   0  0  0  0  0  0 
    9.3069   -4.8279   10.2258 C   0  0  0  0  0  0 
   10.2125   -5.4474   11.2899 C   0  0  0  0  0  0 
    9.8795   -4.9243   12.6780 C   0  0  0  0  0  0 
   -0.3788   -1.0269    0.0038 H   0  0  0  0  0  0 
   -0.3920    0.5103    0.8856 H   0  0  0  0  0  0 
   -0.3928    0.5032   -0.8893 H   0  0  0  0  0  0 
    1.8804   -0.5411   -0.8829 H   0  0  0  0  0  0 
    1.8703   -0.5461    0.8827 H   0  0  0  0  0  0 
    1.7591    1.9471    0.9098 H   0  0  0  0  0  0 
    1.6503    1.9754   -0.8467 H   0  0  0  0  0  0 
    3.8968    2.5321   -0.2377 H   0  0  0  0  0  0 
    3.9235    0.9586   -1.0266 H   0  0  0  0  0  0 
    4.0969   -0.1687    1.1851 H   0  0  0  0  0  0 
    3.9730    1.3878    2.0107 H   0  0  0  0  0  0 
    6.0658    2.1440    0.8184 H   0  0  0  0  0  0 
    6.2130    0.5482    0.0900 H   0  0  0  0  0  0 
    6.2498    1.1468    3.0986 H   0  0  0  0  0  0 
    7.6690    0.9001    2.0868 H   0  0  0  0  0  0 
    6.8518   -1.4268    1.5416 H   0  0  0  0  0  0 
    5.5008   -1.1896    2.6535 H   0  0  0  0  0  0 
    7.1052   -0.7879    4.5294 H   0  0  0  0  0  0 
    8.4589   -1.0387    3.4246 H   0  0  0  0  0  0 
    7.6477   -3.3634    2.9574 H   0  0  0  0  0  0 
    6.2954   -3.1144    4.0644 H   0  0  0  0  0  0 
    9.2592   -2.9760    4.8368 H   0  0  0  0  0  0 
    7.9036   -2.7138    5.9375 H   0  0  0  0  0  0 
    8.3751   -5.2904    4.3475 H   0  0  0  0  0  0 
    7.1001   -5.0403    5.5351 H   0  0  0  0  0  0 
   10.1122   -4.9905    6.1141 H   0  0  0  0  0  0 
    9.0405   -6.3609    6.3830 H   0  0  0  0  0  0 
    8.8480   -3.6469    7.7925 H   0  0  0  0  0  0 
    7.6908   -4.9647    7.9974 H   0  0  0  0  0  0 
   10.6929   -5.1319    8.5967 H   0  0  0  0  0  0 
    9.5371   -6.4480    8.8162 H   0  0  0  0  0  0 
    9.4151   -3.7365   10.2415 H   0  0  0  0  0  0 
    8.2589   -5.0519   10.4595 H   0  0  0  0  0  0 
   11.2612   -5.2229   11.0631 H   0  0  0  0  0  0 
   10.1049   -6.5383   11.2814 H   0  0  0  0  0  0 
    8.8456   -5.1612   12.9489 H   0  0  0  0  0  0 
   10.5388   -5.3803   13.4231 H   0  0  0  0  0  0 
   10.0084   -3.8385   12.7295 H   0  0  0  0  0  0 
  1  2  1  0
  1 19  1  0
  1 20  1  0
  1 21  1  0
  2  3  1  0
  2 22  1  0
  2 23  1  0
  3  4  1  0
  3 24  1  0
  3 25  1  0
  4  5  1  0
  4 26  1  0
  4 27  1  0
  5  6  1  0
  5 28  1  0
  5 29  1  0
  6  7  1  0
  6 30  1  0
  6 31  1  0
  7  8  1  0
  7 32  1  0
  7 33  1  0
  8  9  1  0
  8 34  1  0
  8 35  1  0
  9 10  1  0
  9 36  1  0
  9 37  1  0
 10 11  1  0
 10 38  1  0
 10 39  1  0
 11 12  1  0
 11 40  1  0
 11 41  1  0
 12 13  1  0
 12 42  1  0
 12 43  1  0
 13 14  1  0
 13 44  1  0
 13 45  1  0
 14 15  1  0
 14 46  1  0
 14 47  1  0
 15 16  1  0
 15 48  1  0
 15 49  1  0
 16 17  1  0
 16 50  1  0
 16 51  1  0
 17 18  1  0
 17 52  1  0
 17 53  1  0
 18 54  1  0
 18 55  1  0
 18 56  1  0
conformer 45  

    0.0000    0.0000    0.0000 H   0  0  0  0  0  0 
    4.7517   -4.7551    6.0620 H   0  0  0  0  0  0 
    1.3561    3.3300   -0.9818 H   0  0  0  0  0  0 
    8.1039   -6.6175    6.3567 H   0  0  0  0  0  0 
    1.0353    2.2923   -1.1368 C   0  0  0  0  0  0 
    7.0256   -6.4241    6.4164 C   0  0  0  0  0  0 
    1.0966   -0.0000    0.0000 C   0  0  0  0  0  0 
    5.1461   -5.2283    5.1560 C   0  0  0  0  0  0 
    6.6538   -5.4511    5.2938 C   0  0  0  0  0  0 
    1.6093    1.4419   -0.0000 C   0  0  0  0  0  0 
    2.7047    1.4459   -0.0548 H   0  0  0  0  0  0 
    7.1570   -4.4905    5.4580 H   0  0  0  0  0  0 
   -0.0602    2.2894   -1.0813 H   0  0  0  0  0  0 
    6.5233   -7.3851    6.2515 H   0  0  0  0  0  0 
    4.6399   -6.1948    5.0460 H   0  0  0  0  0  0 
    1.4228   -0.5153   -0.9103 H   0  0  0  0  0  0 
    1.1157   -2.4787    3.3619 H   0  0  0  0  0  0 
    3.5162   -2.2700    2.7182 H   0  0  0  0  0  0 
    4.8254   -4.3422    3.9500 C   0  0  0  0  0  0 
    1.6095   -0.7702    1.2202 C   0  0  0  0  0  0 
    1.4839    1.8338   -2.5262 C   0  0  0  0  0  0 
    6.6898   -5.8981    7.8137 C   0  0  0  0  0  0 
    2.7050   -0.7555    1.2171 H   0  0  0  0  0  0 
    5.2106   -4.8110    3.0363 H   0  0  0  0  0  0 
    2.5789    1.7854   -2.5620 H   0  0  0  0  0  0 
    7.1486   -4.9122    7.9559 H   0  0  0  0  0  0 
    1.3394    1.9174    0.9512 H   0  0  0  0  0  0 
    7.0435   -5.8540    4.3506 H   0  0  0  0  0  0 
    1.3564    3.7962   -3.4284 H   0  0  0  0  0  0 
    6.7301   -7.8421    8.7614 H   0  0  0  0  0  0 
    2.9983   -3.2289    2.6055 C   0  0  0  0  0  0 
    1.4912   -2.9993    2.4725 C   0  0  0  0  0  0 
    0.9779    2.7840   -3.6125 C   0  0  0  0  0  0 
    7.1860   -6.8547    8.8988 C   0  0  0  0  0  0 
    3.3191   -4.1142    3.8120 C   0  0  0  0  0  0 
    1.1034   -2.2145    1.2160 C   0  0  0  0  0  0 
    1.2789   -0.2678    2.1372 H   0  0  0  0  0  0 
    5.3350   -3.3769    4.0581 H   0  0  0  0  0  0 
    5.6065   -5.7710    7.9175 H   0  0  0  0  0  0 
    1.1067    0.8254   -2.7294 H   0  0  0  0  0  0 
   -0.1167    2.8359   -3.5812 H   0  0  0  0  0  0 
    8.2714   -6.9836    8.8145 H   0  0  0  0  0  0 
    2.8103   -5.0800    3.7052 H   0  0  0  0  0  0 
    1.4777   -2.7359    0.3266 H   0  0  0  0  0  0 
    3.3806   -3.7007    1.6923 H   0  0  0  0  0  0 
    0.9830   -3.9710    2.4378 H   0  0  0  0  0  0 
    0.0088   -2.2096    1.1414 H   0  0  0  0  0  0 
    2.9332   -3.6443    4.7248 H   0  0  0  0  0  0 
    1.4168    2.3324   -4.9963 C   0  0  0  0  0  0 
    6.8525   -6.3403   10.2902 C   0  0  0  0  0  0 
    1.0449    3.0260   -5.7570 H   0  0  0  0  0  0 
    7.2167   -7.0388   11.0500 H   0  0  0  0  0  0 
    1.0269    1.3356   -5.2258 H   0  0  0  0  0  0 
    5.7709   -6.2313   10.4194 H   0  0  0  0  0  0 
    2.5085    2.3002   -5.0705 H   0  0  0  0  0  0 
    7.3202   -5.3672   10.4711 H   0  0  0  0  0  0 
  1  7  1  0
  2  8  1  0
  3  5  1  0
  4  6  1  0
  5 10  1  0
  5 13  1  0
  5 21  1  0
  6  9  1  0
  6 14  1  0
  6 22  1  0
  7 10  1  0
  7 16  1  0
  7 20  1  0
  8  9  1  0
  8 15  1  0
  8 19  1  0
  9 12  1  0
  9 28  1  0
 10 11  1  0
 10 27  1  0
 17 32  1  0
 18 31  1  0
 19 24  1  0
 19 35  1  0
 19 38  1  0
 20 23  1  0
 20 36  1  0
 20 37  1  0
 21 25  1  0
 21 33  1  0
 21 40  1  0
 22 26  1  0
 22 34  1  0
 22 39  1  0
 29 33  1  0
 30 34  1  0
 31 32  1  0
 31 35  1  0
 31 45  1  0
 32 36  1  0
 32 46  1  0
 33 41  1  0
 33 49  1  0
 34 42  1  0
 34 50  1  0
 35 43  1  0
 35 48  1  0
 36 44  1  0
 36 47  1  0
 49 51  1  0
 49 53  1  0
 49 55  1  0
 50 52  1  0
 50 54  1  0
 50 56  1  0
conformer 46  

    0.0000    0.0000    0.0000 H   0  0  0  0  0  0 
    3.0307   -6.1748    5.5814 H   0  0  0  0  0  0 
   -0.0006    2.2262    1.2091 H   0  0  0  0  0  0 
    6.4457   -7.5671    6.1269 H   0  0  0  0  0  0 
    1.0946    2.2722    1.1781 C   0  0  0  0  0  0 
    5.3542   -7.6006    6.0210 C   0  0  0  0  0  0 
    1.0968    0.0000    0.0000 C   0  0  0  0  0  0 
    3.4559   -6.5673    4.6499 C   0  0  0  0  0  0 
    4.9673   -6.7463    4.8104 C   0  0  0  0  0  0 
    1.6103    1.4427    0.0000 C   0  0  0  0  0  0 
    1.2937    1.9172   -0.9373 H   0  0  0  0  0  0 
    5.4340   -5.7602    4.9261 H   0  0  0  0  0  0 
    1.4651    1.8562    2.1215 H   0  0  0  0  0  0 
    4.9352   -7.1577    6.9327 H   0  0  0  0  0  0 
    2.9815   -7.5360    4.4576 H   0  0  0  0  0  0 
    1.4122   -0.4740   -0.9379 H   0  0  0  0  0  0 
    1.3031   -2.6963    3.1823 H   0  0  0  0  0  0 
    1.6508   -5.0234    1.2140 H   0  0  0  0  0  0 
    3.1303   -5.6135    3.4969 C   0  0  0  0  0  0 
    1.6140   -0.8300    1.1770 C   0  0  0  0  0  0 
    1.5427    3.7314    1.0660 C   0  0  0  0  0  0 
    4.9090   -9.0600    5.9033 C   0  0  0  0  0  0 
    2.7092   -0.7838    1.2066 H   0  0  0  0  0  0 
    3.6047   -4.6448    3.6892 H   0  0  0  0  0  0 
    2.6380    3.7775    1.0309 H   0  0  0  0  0  0 
    3.8153   -9.1184    5.8732 H   0  0  0  0  0  0 
    2.7071    1.4427   -0.0014 H   0  0  0  0  0  0 
    5.3870   -7.1887    3.8987 H   0  0  0  0  0  0 
    1.4048    4.1413    3.1850 H   0  0  0  0  0  0 
    5.0485   -9.4709    8.0225 H   0  0  0  0  0  0 
    1.2321   -4.5802    2.1257 C   0  0  0  0  0  0 
    1.6778   -3.1210    2.2432 C   0  0  0  0  0  0 
    1.0324    4.5617    2.2436 C   0  0  0  0  0  0 
    5.4207   -9.8911    7.0809 C   0  0  0  0  0  0 
    1.6190   -5.4345    3.3364 C   0  0  0  0  0  0 
    1.1659   -2.2892    1.0648 C   0  0  0  0  0  0 
    1.2447   -0.4145    2.1212 H   0  0  0  0  0  0 
    3.5556   -6.0060    2.5654 H   0  0  0  0  0  0 
    5.2839   -9.4846    4.9643 H   0  0  0  0  0  0 
    1.1709    4.1593    0.1270 H   0  0  0  0  0  0 
   -0.0625    4.5216    2.2809 H   0  0  0  0  0  0 
    6.5156   -9.8511    7.1177 H   0  0  0  0  0  0 
    1.1522   -6.4206    3.2207 H   0  0  0  0  0  0 
    0.0705   -2.3345    1.0306 H   0  0  0  0  0  0 
    0.1406   -4.6133    2.0200 H   0  0  0  0  0  0 
    2.7715   -3.0631    2.2729 H   0  0  0  0  0  0 
    1.5372   -2.7170    0.1256 H   0  0  0  0  0  0 
    1.1993   -4.9920    4.2480 H   0  0  0  0  0  0 
    1.4749    6.0122    2.1357 C   0  0  0  0  0  0 
    4.9789  -11.3418    6.9726 C   0  0  0  0  0  0 
    2.5669    6.0897    2.1284 H   0  0  0  0  0  0 
    5.3560  -11.9174    7.8237 H   0  0  0  0  0  0 
    1.0992    6.5874    2.9876 H   0  0  0  0  0  0 
    5.3616  -11.8010    6.0555 H   0  0  0  0  0  0 
    1.0914    6.4723    1.2194 H   0  0  0  0  0  0 
    3.8870  -11.4201    6.9666 H   0  0  0  0  0  0 
  1  7  1  0
  2  8  1  0
  3  5  1  0
  4  6  1  0
  5 10  1  0
  5 13  1  0
  5 21  1  0
  6  9  1  0
  6 14  1  0
  6 22  1  0
  7 10  1  0
  7 16  1  0
  7 20  1  0
  8  9  1  0
  8 15  1  0
  8 19  1  0
  9 12  1  0
  9 28  1  0
 10 11  1  0
 10 27  1  0
 17 32  1  0
 18 31  1  0
 19 24  1  0
 19 35  1  0
 19 38  1  0
 20 23  1  0
 20 36  1  0
 20 37  1  0
 21 25  1  0
 21 33  1  0
 21 40  1  0
 22 26  1  0
 22 34  1  0
 22 39  1  0
 29 33  1  0
 30 34  1  0
 31 32  1  0
 31 35  1  0
 31 45  1  0
 32 36  1  0
 32 46  1  0
 33 41  1  0
 33 49  1  0
 34 42  1  0
 34 50  1  0
 35 43  1  0
 35 48  1  0
 36 44  1  0
 36 47  1  0
 49 51  1  0
 49 53  1  0
 49 55  1  0
 50 52  1  0
 50 54  1  0
 50 56  1  0
conformer 47  

    0.0000    0.0000    0.0000 C   0  0  0  0  0  0 
    1.5204    0.0000    0.0000 C   0  0  0  0  0  0 
    2.0809    1.4230    0.0000 C   0  0  0  0  0  0 
    3.6111    1.4152    0.0038 C   0  0  0  0  0  0 
    4.2275    2.8123   -0.1117 C   0  0  0  0  0  0 
    3.9472    3.7032    1.1006 C   0  0  0  0  0  0 
    4.6811    5.0424    0.9853 C   0  0  0  0  0  0 
    4.3944    5.9366    2.1938 C   0  0  0  0  0  0 
    5.1929    7.2432    2.1875 C   0  0  0  0  0  0 
    4.8107    8.1845    1.0431 C   0  0  0  0  0  0 
    5.5533    9.5183    1.1519 C   0  0  0  0  0  0 
    5.1763   10.4600    0.0069 C   0  0  0  0  0  0 
    5.9182   11.7932    0.1159 C   0  0  0  0  0  0 
    5.5407   12.7356   -1.0295 C   0  0  0  0  0  0 
    6.2873   14.0669   -0.9199 C   0  0  0  0  0  0 
    5.8636   15.0913   -1.9764 C   0  0  0  0  0  0 
    6.2295   14.6801   -3.4030 C   0  0  0  0  0  0 
    5.8923   15.7784   -4.4001 C   0  0  0  0  0  0 
   -0.3924    0.5064    0.8877 H   0  0  0  0  0  0 
   -0.3923    0.5076   -0.8870 H   0  0  0  0  0  0 
   -0.3790   -1.0268   -0.0006 H   0  0  0  0  0  0 
    1.8802   -0.5417    0.8825 H   0  0  0  0  0  0 
    1.8794   -0.5422   -0.8826 H   0  0  0  0  0  0 
    1.7177    1.9603   -0.8844 H   0  0  0  0  0  0 
    1.7052    1.9550    0.8811 H   0  0  0  0  0  0 
    3.9770    0.9259    0.9147 H   0  0  0  0  0  0 
    3.9678    0.8143   -0.8420 H   0  0  0  0  0  0 
    5.3125    2.6977   -0.2280 H   0  0  0  0  0  0 
    3.8626    3.3010   -1.0232 H   0  0  0  0  0  0 
    2.8715    3.8920    1.1881 H   0  0  0  0  0  0 
    4.2638    3.1886    2.0158 H   0  0  0  0  0  0 
    4.3663    5.5437    0.0633 H   0  0  0  0  0  0 
    5.7603    4.8643    0.9080 H   0  0  0  0  0  0 
    4.6438    5.3889    3.1111 H   0  0  0  0  0  0 
    3.3219    6.1613    2.2425 H   0  0  0  0  0  0 
    6.2654    7.0186    2.1402 H   0  0  0  0  0  0 
    5.0194    7.7533    3.1433 H   0  0  0  0  0  0 
    5.0486    7.7207    0.0795 H   0  0  0  0  0  0 
    3.7290    8.3644    1.0603 H   0  0  0  0  0  0 
    5.3161    9.9941    2.1113 H   0  0  0  0  0  0 
    6.6351    9.3382    1.1386 H   0  0  0  0  0  0 
    5.4137    9.9849   -0.9527 H   0  0  0  0  0  0 
    4.0944   10.6395    0.0200 H   0  0  0  0  0  0 
    7.0001   11.6140    0.1022 H   0  0  0  0  0  0 
    5.6808   12.2677    1.0758 H   0  0  0  0  0  0 
    5.7752   12.2506   -1.9835 H   0  0  0  0  0  0 
    4.4594   12.9178   -1.0134 H   0  0  0  0  0  0 
    7.3679   13.8927   -0.9891 H   0  0  0  0  0  0 
    6.1006   14.5012    0.0702 H   0  0  0  0  0  0 
    6.3529   16.0450   -1.7424 H   0  0  0  0  0  0 
    4.7830   15.2663   -1.9066 H   0  0  0  0  0  0 
    7.3009   14.4566   -3.4637 H   0  0  0  0  0  0 
    5.6893   13.7713   -3.6884 H   0  0  0  0  0  0 
    6.1579   15.4640   -5.4143 H   0  0  0  0  0  0 
    6.4437   16.6967   -4.1742 H   0  0  0  0  0  0 
    4.8218   16.0069   -4.3843 H   0  0  0  0  0  0 
  1  2  1  0
  1 19  1  0
  1 20  1  0
  1 21  1  0
  2  3  1  0
  2 22  1  0
  2 23  1  0
  3  4  1  0
  3 24  1  0
  3 25  1  0
  4  5  1  0
  4 26  1  0
  4 27  1  0
  5  6  1  0
  5 28  1  0
  5 29  1  0
  6  7  1  0
  6 30  1  0
  6 31  1  0
  7  8  1  0
  7 32  1  0
  7 33  1  0
  8  9  1  0
  8 34  1  0
  8 35  1  0
  9 10  1  0
  9 36  1  0
  9 37  1  0
 10 11  1  0
 10 38  1  0
 10 39  1  0
 11 12  1  0
 11 40  1  0
 11 41  1  0
 12 13  1  0
 12 42  1  0
 12 43  1  0
 13 14  1  0
 13 44  1  0
 13 45  1  0
 14 15  1  0
 14 46  1  0
 14 47  1  0
 15 16  1  0
 15 48  1  0
 15 49  1  0
 16 17  1  0
 16 50  1  0
 16 51  1  0
 17 18  1  0
 17 52  1  0
 17 53  1  0
 18 54  1  0
 18 55  1  0
 18 56  1  0
conformer 48  

    0.0000    0.0000    0.0000 H   0  0  0  0  0  0 
    5.2610   -5.8518   -1.8991 H   0  0  0  0  0  0 
    3.6058    1.1434   -0.6866 H   0  0  0  0  0  0 
    7.5075   -6.7850   -2.5809 H   0  0  0  0  0  0 
    3.0898    1.5958    0.1675 C   0  0  0  0  0  0 
    7.9929   -5.8592   -2.2486 C   0  0  0  0  0  0 
    1.0970    0.0000    0.0000 C   0  0  0  0  0  0 
    5.7466   -4.9262   -1.5669 C   0  0  0  0  0  0 
    7.1768   -5.2302   -1.1181 C   0  0  0  0  0  0 
    1.5750    1.4555    0.0000 C   0  0  0  0  0  0 
    1.2569    1.9480   -0.9269 H   0  0  0  0  0  0 
    7.1551   -5.9107   -0.2581 H   0  0  0  0  0  0 
    3.4122    1.0562    1.0661 H   0  0  0  0  0  0 
    8.0145   -5.1787   -3.1085 H   0  0  0  0  0  0 
    5.7684   -4.2458   -2.4269 H   0  0  0  0  0  0 
    1.4145   -0.4805    0.9323 H   0  0  0  0  0  0 
    0.7001   -2.7305    0.7655 H   0  0  0  0  0  0 
    2.7186   -4.0197    1.1213 H   0  0  0  0  0  0 
    4.9307   -4.2969   -0.4364 C   0  0  0  0  0  0 
    1.5961   -0.8002   -1.2057 C   0  0  0  0  0  0 
    3.5011    3.0658    0.2778 C   0  0  0  0  0  0 
    9.4231   -6.1633   -1.7998 C   0  0  0  0  0  0 
    2.6868   -0.8918   -1.1776 H   0  0  0  0  0  0 
    5.4159   -3.3709   -0.1045 H   0  0  0  0  0  0 
    3.1754    3.6065   -0.6192 H   0  0  0  0  0  0 
    9.9086   -5.2377   -1.4673 H   0  0  0  0  0  0 
    1.0736    1.9792    0.8235 H   0  0  0  0  0  0 
    7.6622   -4.3045   -0.7858 H   0  0  0  0  0  0 
    5.5260    2.7541   -0.4150 H   0  0  0  0  0  0 
    9.7596   -7.7199   -3.2629 H   0  0  0  0  0  0 
    2.6878   -3.3587    0.2458 C   0  0  0  0  0  0 
    1.2184   -3.1241   -0.1170 C   0  0  0  0  0  0 
    5.0142    3.2087    0.4412 C   0  0  0  0  0  0 
   10.2385   -6.7918   -2.9296 C   0  0  0  0  0  0 
    3.4998   -3.9924   -0.8856 C   0  0  0  0  0  0 
    0.9674   -2.1937   -1.3085 C   0  0  0  0  0  0 
    1.3553   -0.2507   -2.1243 H   0  0  0  0  0  0 
    4.9093   -4.9774    0.4235 H   0  0  0  0  0  0 
    9.4017   -6.8437   -0.9398 H   0  0  0  0  0  0 
    2.9945    3.5263    1.1347 H   0  0  0  0  0  0 
    5.3442    2.6726    1.3386 H   0  0  0  0  0  0 
   10.2666   -6.1138   -3.7905 H   0  0  0  0  0  0 
    3.0127   -4.9186   -1.2134 H   0  0  0  0  0  0 
   -0.1171   -2.0843   -1.4361 H   0  0  0  0  0  0 
    3.1544   -2.4170    0.5568 H   0  0  0  0  0  0 
    0.7486   -4.0921   -0.3328 H   0  0  0  0  0  0 
    1.3289   -2.6730   -2.2261 H   0  0  0  0  0  0 
    3.5320   -3.3184   -1.7488 H   0  0  0  0  0  0 
    5.4272    4.6677    0.5517 C   0  0  0  0  0  0 
   11.6611   -7.0957   -2.4875 C   0  0  0  0  0  0 
    5.1399    5.2258   -0.3452 H   0  0  0  0  0  0 
   12.1792   -6.1824   -2.1779 H   0  0  0  0  0  0 
    4.9573    5.1439    1.4182 H   0  0  0  0  0  0 
   12.2261   -7.5444   -3.3105 H   0  0  0  0  0  0 
    6.5126    4.7466    0.6678 H   0  0  0  0  0  0 
   11.6694   -7.7975   -1.6474 H   0  0  0  0  0  0 
  1  7  1  0
  2  8  1  0
  3  5  1  0
  4  6  1  0
  5 10  1  0
  5 13  1  0
  5 21  1  0
  6  9  1  0
  6 14  1  0
  6 22  1  0
  7 10  1  0
  7 16  1  0
  7 20  1  0
  8  9  1  0
  8 15  1  0
  8 19  1  0
  9 12  1  0
  9 28  1  0
 10 11  1  0
 10 27  1  0
 17 32  1  0
 18 31  1  0
 19 24  1  0
 19 35  1  0
 19 38  1  0
 20 23  1  0
 20 36  1  0
 20 37  1  0
 21 25  1  0
 21 33  1  0
 21 40  1  0
 22 26  1  0
 22 34  1  0
 22 39  1  0
 29 33  1  0
 30 34  1  0
 31 32  1  0
 31 35  1  0
 31 45  1  0
 32 36  1  0
 32 46  1  0
 33 41  1  0
 33 49  1  0
 34 42  1  0
 34 50  1  0
 35 43  1  0
 35 48  1  0
 36 44  1  0
 36 47  1  0
 49 51  1  0
 49 53  1  0
 49 55  1  0
 50 52  1  0
 50 54  1  0
 50 56  1  0
conformer 49  

    0.0000    0.0000    0.0000 C   0  0  0  0  0  0 
    1.5203   -0.0000    0.0000 C   0  0  0  0  0  0 
    2.0806    1.4219    0.0000 C   0  0  0  0  0  0 
    3.6104    1.4179    0.0004 C   0  0  0  0  0  0 
    4.1703    2.8419    0.0340 C   0  0  0  0  0  0 
    5.7003    2.8380    0.0356 C   0  0  0  0  0  0 
    6.3159    4.2418    0.0416 C   0  0  0  0  0  0 
    5.9766    5.1136    1.2569 C   0  0  0  0  0  0 
    6.4264    4.4993    2.5846 C   0  0  0  0  0  0 
    6.2116    5.4216    3.7897 C   0  0  0  0  0  0 
    4.7621    5.8425    4.0598 C   0  0  0  0  0  0 
    3.7415    4.7028    4.1362 C   0  0  0  0  0  0 
    4.0324    3.6908    5.2471 C   0  0  0  0  0  0 
    3.0068    2.5517    5.2978 C   0  0  0  0  0  0 
    3.1146    1.6047    4.0981 C   0  0  0  0  0  0 
    2.2150    0.3712    4.2127 C   0  0  0  0  0  0 
    0.7245    0.7052    4.1467 C   0  0  0  0  0  0 
   -0.1252   -0.5559    4.1185 C   0  0  0  0  0  0 
   -0.3789   -1.0268    0.0078 H   0  0  0  0  0  0 
   -0.3933    0.5136    0.8828 H   0  0  0  0  0  0 
   -0.3919    0.5003   -0.8913 H   0  0  0  0  0  0 
    1.8800   -0.5422   -0.8822 H   0  0  0  0  0  0 
    1.8793   -0.5422    0.8822 H   0  0  0  0  0  0 
    1.7156    1.9614   -0.8825 H   0  0  0  0  0  0 
    1.7127    1.9607    0.8814 H   0  0  0  0  0  0 
    3.9758    0.8606    0.8717 H   0  0  0  0  0  0 
    3.9767    0.8984   -0.8933 H   0  0  0  0  0  0 
    3.7929    3.3487    0.9276 H   0  0  0  0  0  0 
    3.8062    3.4026   -0.8352 H   0  0  0  0  0  0 
    6.0721    2.2603    0.8893 H   0  0  0  0  0  0 
    6.0543    2.3162   -0.8627 H   0  0  0  0  0  0 
    5.9992    4.7723   -0.8650 H   0  0  0  0  0  0 
    7.4063    4.1408   -0.0266 H   0  0  0  0  0  0 
    4.9012    5.3172    1.2723 H   0  0  0  0  0  0 
    6.4711    6.0845    1.1282 H   0  0  0  0  0  0 
    5.9118    3.5489    2.7589 H   0  0  0  0  0  0 
    7.4962    4.2633    2.5232 H   0  0  0  0  0  0 
    6.6130    4.9247    4.6812 H   0  0  0  0  0  0 
    6.8147    6.3287    3.6566 H   0  0  0  0  0  0 
    4.4412    6.5414    3.2777 H   0  0  0  0  0  0 
    4.7358    6.4095    4.9987 H   0  0  0  0  0  0 
    2.7503    5.1413    4.3079 H   0  0  0  0  0  0 
    3.6872    4.2030    3.1657 H   0  0  0  0  0  0 
    5.0337    3.2622    5.1303 H   0  0  0  0  0  0 
    4.0221    4.2129    6.2117 H   0  0  0  0  0  0 
    1.9982    2.9747    5.3631 H   0  0  0  0  0  0 
    3.1740    1.9797    6.2187 H   0  0  0  0  0  0 
    4.1530    1.2633    4.0044 H   0  0  0  0  0  0 
    2.8723    2.1357    3.1718 H   0  0  0  0  0  0 
    2.4360   -0.1639    5.1441 H   0  0  0  0  0  0 
    2.4661   -0.3105    3.3907 H   0  0  0  0  0  0 
    0.5140    1.2991    3.2500 H   0  0  0  0  0  0 
    0.4314    1.3077    5.0129 H   0  0  0  0  0  0 
   -1.1874   -0.2960    4.0732 H   0  0  0  0  0  0 
    0.0395   -1.1598    5.0165 H   0  0  0  0  0  0 
    0.1112   -1.1692    3.2431 H   0  0  0  0  0  0 
  1  2  1  0
  1 19  1  0
  1 20  1  0
  1 21  1  0
  2  3  1  0
  2 22  1  0
  2 23  1  0
  3  4  1  0
  3 24  1  0
  3 25  1  0
  4  5  1  0
  4 26  1  0
  4 27  1  0
  5  6  1  0
  5 28  1  0
  5 29  1  0
  6  7  1  0
  6 30  1  0
  6 31  1  0
  7  8  1  0
  7 32  1  0
  7 33  1  0
  8  9  1  0
  8 34  1  0
  8 35  1  0
  9 10  1  0
  9 36  1  0
  9 37  1  0
 10 11  1  0
 10 38  1  0
 10 39  1  0
 11 12  1  0
 11 40  1  0
 11 41  1  0
 12 13  1  0
 12 42  1  0
 12 43  1  0
 13 14  1  0
 13 44  1  0
 13 45  1  0
 14 15  1  0
 14 46  1  0
 14 47  1  0
 15 16  1  0
 15 48  1  0
 15 49  1  0
 16 17  1  0
 16 50  1  0
 16 51  1  0
 17 18  1  0
 17 52  1  0
 17 53  1  0
 18 54  1  0
 18 55  1  0
 18 56  1  0
conformer 50  

    0.0000    0.0000    0.0000 C   0  0  0  0  0  0 
    1.5204    0.0000    0.0000 C   0  0  0  0  0  0 
    2.0804    1.4222    0.0000 C   0  0  0  0  0  0 
    3.6100    1.4178   -0.0000 C   0  0  0  0  0  0 
    4.1705    2.8409   -0.0000 C   0  0  0  0  0  0 
    5.7001    2.8365   -0.0001 C   0  0  0  0  0  0 
    6.2609    4.2604    0.0004 C   0  0  0  0  0  0 
    7.7912    4.2529   -0.0035 C   0  0  0  0  0  0 
    8.4062    5.6519    0.1081 C   0  0  0  0  0  0 
    8.1060    6.5423   -1.1006 C   0  0  0  0  0  0 
    8.9057    7.8505   -1.1059 C   0  0  0  0  0  0 
    8.5255    8.7971    0.0358 C   0  0  0  0  0  0 
    9.3251   10.1044    0.0326 C   0  0  0  0  0  0 
    9.0131   11.0082   -1.1623 C   0  0  0  0  0  0 
    9.7462   12.3471   -1.0496 C   0  0  0  0  0  0 
    9.4396   13.2516   -2.2445 C   0  0  0  0  0  0 
   10.1713   14.5888   -2.1316 C   0  0  0  0  0  0 
    9.8692   15.4910   -3.3175 C   0  0  0  0  0  0 
   -0.3923    0.5070   -0.8874 H   0  0  0  0  0  0 
   -0.3790   -1.0268   -0.0000 H   0  0  0  0  0  0 
   -0.3923    0.5070    0.8874 H   0  0  0  0  0  0 
    1.8799   -0.5419   -0.8825 H   0  0  0  0  0  0 
    1.8799   -0.5419    0.8825 H   0  0  0  0  0  0 
    1.7145    1.9611   -0.8824 H   0  0  0  0  0  0 
    1.7145    1.9611    0.8824 H   0  0  0  0  0  0 
    3.9757    0.8789    0.8825 H   0  0  0  0  0  0 
    3.9757    0.8789   -0.8825 H   0  0  0  0  0  0 
    3.8046    3.3798   -0.8825 H   0  0  0  0  0  0 
    3.8049    3.3798    0.8826 H   0  0  0  0  0  0 
    6.0654    2.2971    0.8823 H   0  0  0  0  0  0 
    6.0661    2.2982   -0.8829 H   0  0  0  0  0  0 
    5.8858    4.7931   -0.8807 H   0  0  0  0  0  0 
    5.8980    4.7974    0.8850 H   0  0  0  0  0  0 
    8.1490    3.6542    0.8434 H   0  0  0  0  0  0 
    8.1571    3.7617   -0.9134 H   0  0  0  0  0  0 
    9.4925    5.5400    0.2112 H   0  0  0  0  0  0 
    8.0465    6.1273    1.0275 H   0  0  0  0  0  0 
    7.0363    6.7766   -1.1420 H   0  0  0  0  0  0 
    8.3473    5.9923   -2.0186 H   0  0  0  0  0  0 
    8.7251    8.3437   -2.0675 H   0  0  0  0  0  0 
    9.9782    7.6262   -1.0610 H   0  0  0  0  0  0 
    8.7059    8.3022    0.9966 H   0  0  0  0  0  0 
    7.4531    9.0217   -0.0091 H   0  0  0  0  0  0 
    9.0942   10.6460    0.9585 H   0  0  0  0  0  0 
   10.3983    9.8796    0.0582 H   0  0  0  0  0  0 
    7.9322   11.1855   -1.2172 H   0  0  0  0  0  0 
    9.3104   10.5161   -2.0947 H   0  0  0  0  0  0 
   10.8269   12.1698   -0.9905 H   0  0  0  0  0  0 
    9.4497   12.8518   -0.1221 H   0  0  0  0  0  0 
    9.7362   12.7479   -3.1726 H   0  0  0  0  0  0 
    8.3587   13.4281   -2.3040 H   0  0  0  0  0  0 
    9.8751   15.0987   -1.2074 H   0  0  0  0  0  0 
   11.2527   14.4182   -2.0759 H   0  0  0  0  0  0 
   10.1835   15.0234   -4.2561 H   0  0  0  0  0  0 
   10.4025   16.4414   -3.2163 H   0  0  0  0  0  0 
    8.7982   15.7077   -3.3829 H   0  0  0  0  0  0 
  1  2  1  0
  1 19  1  0
  1 20  1  0
  1 21  1  0
  2  3  1  0
  2 22  1  0
  2 23  1  0
  3  4  1  0
  3 24  1  0
  3 25  1  0
  4  5  1  0
  4 26  1  0
  4 27  1  0
  5  6  1  0
  5 28  1  0
  5 29  1  0
  6  7  1  0
  6 30  1  0
  6 31  1  0
  7  8  1  0
  7 32  1  0
  7 33  1  0
  8  9  1  0
  8 34  1  0
  8 35  1  0
  9 10  1  0
  9 36  1  0
  9 37  1  0
 10 11  1  0
 10 38  1  0
 10 39  1  0
 11 12  1  0
 11 40  1  0
 11 41  1  0
 12 13  1  0
 12 42  1  0
 12 43  1  0
 13 14  1  0
 13 44  1  0
 13 45  1  0
 14 15  1  0
 14 46  1  0
 14 47  1  0
 15 16  1  0
 15 48  1  0
 15 49  1  0
 16 17  1  0
 16 50  1  0
 16 51  1  0
 17 18  1  0
 17 52  1  0
 17 53  1  0
 18 54  1  0
 18 55  1  0
 18 56  1  0
conformer 51  

    0.0000    0.0000    0.0000 C   0  0  0  0  0  0 
    1.5204    0.0000    0.0000 C   0  0  0  0  0  0 
    2.0804    1.4222    0.0000 C   0  0  0  0  0  0 
    3.6108    1.4179    0.0005 C   0  0  0  0  0  0 
    4.1687    2.8429   -0.0032 C   0  0  0  0  0  0 
    5.6959    2.8980    0.1085 C   0  0  0  0  0  0 
    6.4127    2.2906   -1.1003 C   0  0  0  0  0  0 
    7.9236    2.5509   -1.1055 C   0  0  0  0  0  0 
    8.6631    1.8480    0.0361 C   0  0  0  0  0  0 
   10.1731    2.1086    0.0330 C   0  0  0  0  0  0 
   10.8980    1.4852   -1.1619 C   0  0  0  0  0  0 
   12.4129    1.6724   -1.0492 C   0  0  0  0  0  0 
   13.1405    1.0538   -2.2442 C   0  0  0  0  0  0 
   14.6544    1.2404   -2.1312 C   0  0  0  0  0  0 
   15.3819    0.6219   -3.3261 C   0  0  0  0  0  0 
   16.8958    0.8084   -3.2132 C   0  0  0  0  0  0 
   17.6227    0.1904   -4.4073 C   0  0  0  0  0  0 
   19.1281    0.3736   -4.2989 C   0  0  0  0  0  0 
   -0.3923    0.5070   -0.8873 H   0  0  0  0  0  0 
   -0.3923    0.5069    0.8874 H   0  0  0  0  0  0 
   -0.3790   -1.0268   -0.0001 H   0  0  0  0  0  0 
    1.8798   -0.5420   -0.8825 H   0  0  0  0  0  0 
    1.8800   -0.5419    0.8825 H   0  0  0  0  0  0 
    1.7138    1.9609    0.8823 H   0  0  0  0  0  0 
    1.7151    1.9612   -0.8827 H   0  0  0  0  0  0 
    3.9674    0.8727   -0.8806 H   0  0  0  0  0  0 
    3.9758    0.8822    0.8851 H   0  0  0  0  0  0 
    3.8473    3.3643   -0.9131 H   0  0  0  0  0  0 
    3.7443    3.3963    0.8437 H   0  0  0  0  0  0 
    6.0050    2.3880    1.0278 H   0  0  0  0  0  0 
    5.9929    3.9489    0.2118 H   0  0  0  0  0  0 
    5.9906    2.7180   -2.0183 H   0  0  0  0  0  0 
    6.2356    1.2099   -1.1419 H   0  0  0  0  0  0 
    8.1111    3.6305   -1.0604 H   0  0  0  0  0  0 
    8.3154    2.2012   -2.0671 H   0  0  0  0  0  0 
    8.4760    0.7684   -0.0090 H   0  0  0  0  0  0 
    8.2697    2.1982    0.9970 H   0  0  0  0  0  0 
   10.5913    1.6940    0.9588 H   0  0  0  0  0  0 
   10.3604    3.1890    0.0588 H   0  0  0  0  0  0 
   10.6639    0.4153   -1.2171 H   0  0  0  0  0  0 
   10.5504    1.9434   -2.0943 H   0  0  0  0  0  0 
   12.7726    1.2104   -0.1217 H   0  0  0  0  0  0 
   12.6471    2.7423   -0.9899 H   0  0  0  0  0  0 
   12.9055   -0.0159   -2.3036 H   0  0  0  0  0  0 
   12.7817    1.5157   -3.1720 H   0  0  0  0  0  0 
   14.8892    2.3101   -2.0717 H   0  0  0  0  0  0 
   15.0132    0.7783   -1.2034 H   0  0  0  0  0  0 
   15.0231    1.0839   -4.2539 H   0  0  0  0  0  0 
   15.1470   -0.4478   -3.3857 H   0  0  0  0  0  0 
   17.2548    0.3465   -2.2854 H   0  0  0  0  0  0 
   17.1309    1.8781   -3.1535 H   0  0  0  0  0  0 
   17.2704    0.6516   -5.3373 H   0  0  0  0  0  0 
   17.3944   -0.8800   -4.4691 H   0  0  0  0  0  0 
   19.6278   -0.0756   -5.1628 H   0  0  0  0  0  0 
   19.5174   -0.1047   -3.3945 H   0  0  0  0  0  0 
   19.3928    1.4354   -4.2675 H   0  0  0  0  0  0 
  1  2  1  0
  1 19  1  0
  1 20  1  0
  1 21  1  0
  2  3  1  0
  2 22  1  0
  2 23  1  0
  3  4  1  0
  3 24  1  0
  3 25  1  0
  4  5  1  0
  4 26  1  0
  4 27  1  0
  5  6  1  0
  5 28  1  0
  5 29  1  0
  6  7  1  0
  6 30  1  0
  6 31  1  0
  7  8  1  0
  7 32  1  0
  7 33  1  0
  8  9  1  0
  8 34  1  0
  8 35  1  0
  9 10  1  0
  9 36  1  0
  9 37  1  0
 10 11  1  0
 10 38  1  0
 10 39  1  0
 11 12  1  0
 11 40  1  0
 11 41  1  0
 12 13  1  0
 12 42  1  0
 12 43  1  0
 13 14  1  0
 13 44  1  0
 13 45  1  0
 14 15  1  0
 14 46  1  0
 14 47  1  0
 15 16  1  0
 15 48  1  0
 15 49  1  0
 16 17  1  0
 16 50  1  0
 16 51  1  0
 17 18  1  0
 17 52  1  0
 17 53  1  0
 18 54  1  0
 18 55  1  0
 18 56  1  0
conformer 52  

    0.0000    0.0000    0.0000 H   0  0  0  0  0  0 
    1.5046   -5.2458    7.0408 H   0  0  0  0  0  0 
    0.0000    2.2138   -1.2168 H   0  0  0  0  0  0 
    1.2732   -7.4390    8.2109 H   0  0  0  0  0  0 
    1.0969    2.2138   -1.2167 C   0  0  0  0  0  0 
    1.6636   -7.9462    7.3202 C   0  0  0  0  0  0 
    1.0968    0.0000    0.0000 C   0  0  0  0  0  0 
    1.7813   -5.7087    6.0855 C   0  0  0  0  0  0 
    1.2768   -7.1541    6.0668 C   0  0  0  0  0  0 
    1.6091    1.4412    0.0000 C   0  0  0  0  0  0 
    1.2857    1.9461    0.9185 H   0  0  0  0  0  0 
    0.1826   -7.1518    5.9886 H   0  0  0  0  0  0 
    1.4203    1.7090   -2.1352 H   0  0  0  0  0  0 
    1.1686   -8.9241    7.2721 H   0  0  0  0  0  0 
    2.8755   -5.6888    6.0275 H   0  0  0  0  0  0 
    1.4202   -0.5048   -0.9185 H   0  0  0  0  0  0 
    1.2879   -2.4716    3.3455 H   0  0  0  0  0  0 
    1.3566   -4.8998    1.4787 H   0  0  0  0  0  0 
    1.2042   -4.8483    4.9553 C   0  0  0  0  0  0 
    1.6091   -0.7725    1.2167 C   0  0  0  0  0  0 
    1.6091    3.6550   -1.2168 C   0  0  0  0  0  0 
    3.1726   -8.1559    7.4641 C   0  0  0  0  0  0 
    1.2857   -0.2676    2.1351 H   0  0  0  0  0  0 
    0.1087   -4.8649    5.0030 H   0  0  0  0  0  0 
    2.7059    3.6552   -1.2166 H   0  0  0  0  0  0 
    3.6761   -7.1905    7.5870 H   0  0  0  0  0  0 
    2.7059    1.4412    0.0000 H   0  0  0  0  0  0 
    1.6581   -7.6769    5.1825 H   0  0  0  0  0  0 
    1.4211    3.9285   -3.3537 H   0  0  0  0  0  0 
    3.1018   -8.5886    9.5822 H   0  0  0  0  0  0 
    1.0920   -4.4272    2.4330 C   0  0  0  0  0  0 
    1.6097   -2.9870    2.4340 C   0  0  0  0  0  0 
    1.0972    4.4269   -2.4327 C   0  0  0  0  0  0 
    3.4956   -9.0443    8.6662 C   0  0  0  0  0  0 
    1.6694   -5.2853    3.5637 C   0  0  0  0  0  0 
    1.0967   -2.2138    1.2168 C   0  0  0  0  0  0 
    2.7059   -0.7726    1.2167 H   0  0  0  0  0  0 
    1.5136   -3.8132    5.1377 H   0  0  0  0  0  0 
    3.5690   -8.6159    6.5508 H   0  0  0  0  0  0 
    1.2858    4.1600   -0.2983 H   0  0  0  0  0  0 
    0.0010    4.4333   -2.4354 H   0  0  0  0  0  0 
    3.0064  -10.0187    8.5520 H   0  0  0  0  0  0 
    1.3599   -6.3209    3.3831 H   0  0  0  0  0  0 
    1.4199   -2.7179    0.2979 H   0  0  0  0  0  0 
   -0.0032   -4.4284    2.4923 H   0  0  0  0  0  0 
    2.7063   -2.9902    2.4308 H   0  0  0  0  0  0 
   -0.0002   -2.2140    1.2175 H   0  0  0  0  0  0 
    2.7649   -5.2685    3.5157 H   0  0  0  0  0  0 
    1.6042    5.8603   -2.4365 C   0  0  0  0  0  0 
    4.9938   -9.2541    8.8174 C   0  0  0  0  0  0 
    2.6981    5.8894   -2.4663 H   0  0  0  0  0  0 
    5.4138   -9.7375    7.9295 H   0  0  0  0  0  0 
    1.2262    6.3937   -3.3142 H   0  0  0  0  0  0 
    5.5105   -8.3006    8.9667 H   0  0  0  0  0  0 
    1.2701    6.3970   -1.5428 H   0  0  0  0  0  0 
    5.2019   -9.8922    9.6820 H   0  0  0  0  0  0 
  1  7  1  0
  2  8  1  0
  3  5  1  0
  4  6  1  0
  5 10  1  0
  5 13  1  0
  5 21  1  0
  6  9  1  0
  6 14  1  0
  6 22  1  0
  7 10  1  0
  7 16  1  0
  7 20  1  0
  8  9  1  0
  8 15  1  0
  8 19  1  0
  9 12  1  0
  9 28  1  0
 10 11  1  0
 10 27  1  0
 17 32  1  0
 18 31  1  0
 19 24  1  0
 19 35  1  0
 19 38  1  0
 20 23  1  0
 20 36  1  0
 20 37  1  0
 21 25  1  0
 21 33  1  0
 21 40  1  0
 22 26  1  0
 22 34  1  0
 22 39  1  0
 29 33  1  0
 30 34  1  0
 31 32  1  0
 31 35  1  0
 31 45  1  0
 32 36  1  0
 32 46  1  0
 33 41  1  0
 33 49  1  0
 34 42  1  0
 34 50  1  0
 35 43  1  0
 35 48  1  0
 36 44  1  0
 36 47  1  0
 49 51  1  0
 49 53  1  0
 49 55  1  0
 50 52  1  0
 50 54  1  0
 50 56  1  0
conformer 53  

    0.0000    0.0000    0.0000 C   0  0  0  0  0  0 
    1.5204    0.0000    0.0000 C   0  0  0  0  0  0 
    2.0804    1.4222    0.0000 C   0  0  0  0  0  0 
    3.6100    1.4178    0.0000 C   0  0  0  0  0  0 
    4.1705    2.8409    0.0000 C   0  0  0  0  0  0 
    5.7001    2.8365    0.0000 C   0  0  0  0  0  0 
    6.2606    4.2596   -0.0000 C   0  0  0  0  0  0 
    7.7902    4.2551    0.0000 C   0  0  0  0  0  0 
    8.3507    5.6784   -0.0001 C   0  0  0  0  0  0 
    9.8812    5.6739    0.0004 C   0  0  0  0  0  0 
   10.4389    7.0989   -0.0039 C   0  0  0  0  0  0 
   11.9649    7.1559    0.1117 C   0  0  0  0  0  0 
   12.6901    6.5611   -1.0987 C   0  0  0  0  0  0 
   14.2046    6.7552   -0.9831 C   0  0  0  0  0  0 
   14.9961    6.0706   -2.1026 C   0  0  0  0  0  0 
   14.7576    6.6914   -3.4817 C   0  0  0  0  0  0 
   15.5565    6.0116   -4.5971 C   0  0  0  0  0  0 
   17.0599    6.2077   -4.4768 C   0  0  0  0  0  0 
   -0.3790   -1.0268   -0.0000 H   0  0  0  0  0  0 
   -0.3923    0.5070    0.8874 H   0  0  0  0  0  0 
   -0.3923    0.5070   -0.8874 H   0  0  0  0  0  0 
    1.8799   -0.5419   -0.8825 H   0  0  0  0  0  0 
    1.8799   -0.5419    0.8825 H   0  0  0  0  0  0 
    1.7145    1.9611    0.8824 H   0  0  0  0  0  0 
    1.7145    1.9611   -0.8824 H   0  0  0  0  0  0 
    3.9757    0.8789   -0.8825 H   0  0  0  0  0  0 
    3.9757    0.8789    0.8825 H   0  0  0  0  0  0 
    3.8047    3.3798    0.8825 H   0  0  0  0  0  0 
    3.8048    3.3798   -0.8825 H   0  0  0  0  0  0 
    6.0658    2.2976    0.8825 H   0  0  0  0  0  0 
    6.0658    2.2976   -0.8825 H   0  0  0  0  0  0 
    5.8949    4.7985   -0.8825 H   0  0  0  0  0  0 
    5.8948    4.7985    0.8825 H   0  0  0  0  0  0 
    8.1558    3.7162   -0.8825 H   0  0  0  0  0  0 
    8.1560    3.7164    0.8826 H   0  0  0  0  0  0 
    7.9856    6.2172   -0.8829 H   0  0  0  0  0  0 
    7.9843    6.2170    0.8823 H   0  0  0  0  0  0 
   10.2372    5.1282   -0.8805 H   0  0  0  0  0  0 
   10.2462    5.1386    0.8852 H   0  0  0  0  0  0 
   10.0120    7.6529    0.8414 H   0  0  0  0  0  0 
   10.1195    7.6191   -0.9152 H   0  0  0  0  0  0 
   12.2596    8.2068    0.2240 H   0  0  0  0  0  0 
   12.2834    6.6395    1.0255 H   0  0  0  0  0  0 
   12.3177    7.0415   -2.0099 H   0  0  0  0  0  0 
   12.4713    5.4907   -1.1784 H   0  0  0  0  0  0 
   14.4418    7.8259   -0.9669 H   0  0  0  0  0  0 
   14.5441    6.3421   -0.0249 H   0  0  0  0  0  0 
   14.7482    5.0027   -2.1283 H   0  0  0  0  0  0 
   16.0594    6.1431   -1.8476 H   0  0  0  0  0  0 
   13.6958    6.6135   -3.7406 H   0  0  0  0  0  0 
   15.0005    7.7605   -3.4546 H   0  0  0  0  0  0 
   15.3282    4.9397   -4.6204 H   0  0  0  0  0  0 
   15.2295    6.4259   -5.5584 H   0  0  0  0  0  0 
   17.5639    5.7898   -5.3543 H   0  0  0  0  0  0 
   17.3143    7.2704   -4.4147 H   0  0  0  0  0  0 
   17.4622    5.7025   -3.5941 H   0  0  0  0  0  0 
  1  2  1  0
  1 19  1  0
  1 20  1  0
  1 21  1  0
  2  3  1  0
  2 22  1  0
  2 23  1  0
  3  4  1  0
  3 24  1  0
  3 25  1  0
  4  5  1  0
  4 26  1  0
  4 27  1  0
  5  6  1  0
  5 28  1  0
  5 29  1  0
  6  7  1  0
  6 30  1  0
  6 31  1  0
  7  8  1  0
  7 32  1  0
  7 33  1  0
  8  9  1  0
  8 34  1  0
  8 35  1  0
  9 10  1  0
  9 36  1  0
  9 37  1  0
 10 11  1  0
 10 38  1  0
 10 39  1  0
 11 12  1  0
 11 40  1  0
 11 41  1  0
 12 13  1  0
 12 42  1  0
 12 43  1  0
 13 14  1  0
 13 44  1  0
 13 45  1  0
 14 15  1  0
 14 46  1  0
 14 47  1  0
 15 16  1  0
 15 48  1  0
 15 49  1  0
 16 17  1  0
 16 50  1  0
 16 51  1  0
 17 18  1  0
 17 52  1  0
 17 53  1  0
 18 54  1  0
 18 55  1  0
 18 56  1  0
conformer 54  

    0.0000    0.0000    0.0000 C   0  0  0  0  0  0 
    1.5203    0.0000    0.0000 C   0  0  0  0  0  0 
    2.0802    1.4221    0.0000 C   0  0  0  0  0  0 
    3.6095    1.4173   -0.0024 C   0  0  0  0  0  0 
    4.1700    2.8401   -0.0133 C   0  0  0  0  0  0 
    5.6990    2.8338   -0.0547 C   0  0  0  0  0  0 
    6.2598    4.2554   -0.1363 C   0  0  0  0  0  0 
    7.7861    4.2404   -0.2460 C   0  0  0  0  0  0 
    8.4145    5.6345   -0.3544 C   0  0  0  0  0  0 
    7.9119    6.5102   -1.5080 C   0  0  0  0  0  0 
    8.0170    5.8388   -2.8793 C   0  0  0  0  0  0 
    7.5121    6.7608   -3.9918 C   0  0  0  0  0  0 
    7.5137    6.1044   -5.3775 C   0  0  0  0  0  0 
    6.6988    4.8099   -5.5021 C   0  0  0  0  0  0 
    5.2261    4.9768   -5.1177 C   0  0  0  0  0  0 
    4.4075    3.6916   -5.2774 C   0  0  0  0  0  0 
    4.7908    2.6093   -4.2658 C   0  0  0  0  0  0 
    3.8510    1.4161   -4.3422 C   0  0  0  0  0  0 
   -0.3923    0.5069   -0.8874 H   0  0  0  0  0  0 
   -0.3923    0.5070    0.8873 H   0  0  0  0  0  0 
   -0.3790   -1.0268   -0.0000 H   0  0  0  0  0  0 
    1.8801   -0.5421    0.8823 H   0  0  0  0  0  0 
    1.8797   -0.5417   -0.8827 H   0  0  0  0  0  0 
    1.7156    1.9615    0.8826 H   0  0  0  0  0  0 
    1.7133    1.9606   -0.8825 H   0  0  0  0  0  0 
    3.9718    0.8730   -0.8830 H   0  0  0  0  0  0 
    3.9785    0.8837    0.8820 H   0  0  0  0  0  0 
    3.7805    3.3791   -0.8854 H   0  0  0  0  0  0 
    3.8283    3.3794    0.8784 H   0  0  0  0  0  0 
    6.0911    2.3320    0.8380 H   0  0  0  0  0  0 
    6.0377    2.2579   -0.9248 H   0  0  0  0  0  0 
    5.9594    4.8251    0.7512 H   0  0  0  0  0  0 
    5.8218    4.7561   -1.0066 H   0  0  0  0  0  0 
    8.2038    3.7444    0.6393 H   0  0  0  0  0  0 
    8.0910    3.6317   -1.1055 H   0  0  0  0  0  0 
    9.5007    5.5139   -0.4510 H   0  0  0  0  0  0 
    8.2475    6.1738    0.5863 H   0  0  0  0  0  0 
    6.8720    6.8025   -1.3191 H   0  0  0  0  0  0 
    8.4944    7.4400   -1.5143 H   0  0  0  0  0  0 
    7.4255    4.9195   -2.8737 H   0  0  0  0  0  0 
    9.0577    5.5566   -3.0772 H   0  0  0  0  0  0 
    6.5027    7.1155   -3.7535 H   0  0  0  0  0  0 
    8.1472    7.6547   -4.0319 H   0  0  0  0  0  0 
    8.5498    5.8892   -5.6669 H   0  0  0  0  0  0 
    7.1352    6.8330   -6.1052 H   0  0  0  0  0  0 
    7.1681    4.0273   -4.8978 H   0  0  0  0  0  0 
    6.7588    4.4667   -6.5426 H   0  0  0  0  0  0 
    5.1345    5.3228   -4.0823 H   0  0  0  0  0  0 
    4.7813    5.7531   -5.7523 H   0  0  0  0  0  0 
    4.5149    3.3048   -6.2979 H   0  0  0  0  0  0 
    3.3482    3.9446   -5.1444 H   0  0  0  0  0  0 
    4.7627    3.0212   -3.2510 H   0  0  0  0  0  0 
    5.8136    2.2629   -4.4479 H   0  0  0  0  0  0 
    2.8216    1.7122   -4.1161 H   0  0  0  0  0  0 
    3.8692    0.9655   -5.3396 H   0  0  0  0  0  0 
    4.1498    0.6518   -3.6178 H   0  0  0  0  0  0 
  1  2  1  0
  1 19  1  0
  1 20  1  0
  1 21  1  0
  2  3  1  0
  2 22  1  0
  2 23  1  0
  3  4  1  0
  3 24  1  0
  3 25  1  0
  4  5  1  0
  4 26  1  0
  4 27  1  0
  5  6  1  0
  5 28  1  0
  5 29  1  0
  6  7  1  0
  6 30  1  0
  6 31  1  0
  7  8  1  0
  7 32  1  0
  7 33  1  0
  8  9  1  0
  8 34  1  0
  8 35  1  0
  9 10  1  0
  9 36  1  0
  9 37  1  0
 10 11  1  0
 10 38  1  0
 10 39  1  0
 11 12  1  0
 11 40  1  0
 11 41  1  0
 12 13  1  0
 12 42  1  0
 12 43  1  0
 13 14  1  0
 13 44  1  0
 13 45  1  0
 14 15  1  0
 14 46  1  0
 14 47  1  0
 15 16  1  0
 15 48  1  0
 15 49  1  0
 16 17  1  0
 16 50  1  0
 16 51  1  0
 17 18  1  0
 17 52  1  0
 17 53  1  0
 18 54  1  0
 18 55  1  0
 18 56  1  0
conformer 55  

    0.0000    0.0000    0.0000 H   0  0  0  0  0  0 
    7.2851    0.6157   -1.4845 H   0  0  0  0  0  0 
   -0.0436    2.2396   -1.1601 H   0  0  0  0  0  0 
    7.2622    2.8977   -2.5639 H   0  0  0  0  0  0 
    1.0521    2.2204   -1.2023 C   0  0  0  0  0  0 
    6.2344    2.7365   -2.9120 C   0  0  0  0  0  0 
    1.0974    0.0000    0.0000 C   0  0  0  0  0  0 
    6.2547    0.4592   -1.8252 C   0  0  0  0  0  0 
    6.0111    1.2370   -3.1213 C   0  0  0  0  0  0 
    1.5981    1.4463    0.0000 C   0  0  0  0  0  0 
    1.2917    1.9420    0.9289 H   0  0  0  0  0  0 
    6.6827    0.8694   -3.9061 H   0  0  0  0  0  0 
    1.3317    1.7039   -2.1288 H   0  0  0  0  0  0 
    5.5718    3.1044   -2.1189 H   0  0  0  0  0  0 
    5.5916    0.8595   -1.0506 H   0  0  0  0  0  0 
    1.4003   -0.4969   -0.9292 H   0  0  0  0  0  0 
    3.6553   -0.7509   -0.6546 H   0  0  0  0  0  0 
    5.7035   -0.4488    0.8131 H   0  0  0  0  0  0 
    6.0009   -1.0376   -2.0187 C   0  0  0  0  0  0 
    1.5727   -0.8211    1.2044 C   0  0  0  0  0  0 
    1.5916    3.6514   -1.2356 C   0  0  0  0  0  0 
    6.0204    3.5676   -4.1800 C   0  0  0  0  0  0 
    1.1139   -0.4133    2.1138 H   0  0  0  0  0  0 
    4.9898   -1.1965   -2.4111 H   0  0  0  0  0  0 
    1.3177    4.1696   -0.3086 H   0  0  0  0  0  0 
    6.3417    4.5957   -3.9712 H   0  0  0  0  0  0 
    2.6930    1.4676   -0.0341 H   0  0  0  0  0  0 
    4.9848    1.0528   -3.4573 H   0  0  0  0  0  0 
    1.3111    3.9070   -3.3650 H   0  0  0  0  0  0 
    3.9127    3.8907   -3.8234 H   0  0  0  0  0  0 
    5.3650   -1.4333    0.4695 C   0  0  0  0  0  0 
    3.8585   -1.4010    0.2005 C   0  0  0  0  0  0 
    1.0440    4.4236   -2.4358 C   0  0  0  0  0  0 
    4.5649    3.5863   -4.6491 C   0  0  0  0  0  0 
    6.1962   -1.8669   -0.7435 C   0  0  0  0  0  0 
    3.0888   -0.8845    1.4181 C   0  0  0  0  0  0 
    1.1873   -1.8428    1.0975 H   0  0  0  0  0  0 
    6.6863   -1.4208   -2.7852 H   0  0  0  0  0  0 
    6.6658    3.1917   -4.9831 H   0  0  0  0  0  0 
    2.6873    3.6295   -1.2823 H   0  0  0  0  0  0 
   -0.0506    4.4587   -2.3879 H   0  0  0  0  0  0 
    4.2513    2.5842   -4.9600 H   0  0  0  0  0  0 
    7.2562   -1.8390   -0.4622 H   0  0  0  0  0  0 
    3.4611    0.1082    1.6978 H   0  0  0  0  0  0 
    5.5675   -2.1288    1.2936 H   0  0  0  0  0  0 
    3.5082   -2.4058   -0.0630 H   0  0  0  0  0  0 
    3.2891   -1.5390    2.2757 H   0  0  0  0  0  0 
    5.9662   -2.9144   -0.9750 H   0  0  0  0  0  0 
    1.5872    5.8429   -2.4804 C   0  0  0  0  0  0 
    4.3679    4.5413   -5.8160 C   0  0  0  0  0  0 
    1.3044    6.3993   -1.5810 H   0  0  0  0  0  0 
    4.9874    4.2499   -6.6701 H   0  0  0  0  0  0 
    2.6792    5.8439   -2.5556 H   0  0  0  0  0  0 
    3.3214    4.5361   -6.1368 H   0  0  0  0  0  0 
    1.1866    6.3748   -3.3490 H   0  0  0  0  0  0 
    4.6304    5.5658   -5.5335 H   0  0  0  0  0  0 
  1  7  1  0
  2  8  1  0
  3  5  1  0
  4  6  1  0
  5 10  1  0
  5 13  1  0
  5 21  1  0
  6  9  1  0
  6 14  1  0
  6 22  1  0
  7 10  1  0
  7 16  1  0
  7 20  1  0
  8  9  1  0
  8 15  1  0
  8 19  1  0
  9 12  1  0
  9 28  1  0
 10 11  1  0
 10 27  1  0
 17 32  1  0
 18 31  1  0
 19 24  1  0
 19 35  1  0
 19 38  1  0
 20 23  1  0
 20 36  1  0
 20 37  1  0
 21 25  1  0
 21 33  1  0
 21 40  1  0
 22 26  1  0
 22 34  1  0
 22 39  1  0
 29 33  1  0
 30 34  1  0
 31 32  1  0
 31 35  1  0
 31 45  1  0
 32 36  1  0
 32 46  1  0
 33 41  1  0
 33 49  1  0
 34 42  1  0
 34 50  1  0
 35 43  1  0
 35 48  1  0
 36 44  1  0
 36 47  1  0
 49 51  1  0
 49 53  1  0
 49 55  1  0
 50 52  1  0
 50 54  1  0
 50 56  1  0
conformer 56  

    0.0000    0.0000    0.0000 H   0  0  0  0  0  0 
    0.9273   -8.5339   -2.7957 H   0  0  0  0  0  0 
    1.4203    1.7090    2.1352 H   0  0  0  0  0  0 
    3.1957   -9.2486   -3.7253 H   0  0  0  0  0  0 
    1.0968    2.2138    1.2167 C   0  0  0  0  0  0 
    3.6611   -8.3127   -3.3969 C   0  0  0  0  0  0 
    1.0968    0.0000    0.0000 C   0  0  0  0  0  0 
    1.3594   -7.5489   -2.5779 C   0  0  0  0  0  0 
    2.8438   -7.7246   -2.2437 C   0  0  0  0  0  0 
    1.6091    1.4412    0.0000 C   0  0  0  0  0  0 
    1.2857    1.9460   -0.9185 H   0  0  0  0  0  0 
    3.2753   -6.7668   -1.9314 H   0  0  0  0  0  0 
    0.0000    2.2138    1.2167 H   0  0  0  0  0  0 
    3.6545   -7.6259   -4.2504 H   0  0  0  0  0  0 
    0.8406   -7.1870   -1.6823 H   0  0  0  0  0  0 
    1.4202   -0.5048    0.9185 H   0  0  0  0  0  0 
    2.7061   -2.9869   -2.4331 H   0  0  0  0  0  0 
    0.0000   -4.4281   -2.4377 H   0  0  0  0  0  0 
    1.0482   -6.6188   -3.7551 C   0  0  0  0  0  0 
    1.6091   -0.7725   -1.2167 C   0  0  0  0  0  0 
    1.6091    3.6550    1.2168 C   0  0  0  0  0  0 
    5.1095   -8.5683   -2.9715 C   0  0  0  0  0  0 
    1.2857   -0.2677   -2.1352 H   0  0  0  0  0  0 
    1.4158   -7.0727   -4.6831 H   0  0  0  0  0  0 
    1.2858    4.1600    0.2983 H   0  0  0  0  0  0 
    5.5361   -7.6381   -2.5758 H   0  0  0  0  0  0 
    2.7059    1.4412   -0.0000 H   0  0  0  0  0  0 
    2.9187   -8.3925   -1.3762 H   0  0  0  0  0  0 
    0.0009    4.4333    2.4353 H   0  0  0  0  0  0 
    7.0346   -9.1043   -3.7538 H   0  0  0  0  0  0 
    1.0966   -4.4283   -2.4333 C   0  0  0  0  0  0 
    1.6092   -2.9863   -2.4333 C   0  0  0  0  0  0 
    1.0971    4.4269    2.4327 C   0  0  0  0  0  0 
    6.0011   -9.0531   -4.1167 C   0  0  0  0  0  0 
    1.6142   -5.1997   -3.6490 C   0  0  0  0  0  0 
    1.0968   -2.2138   -1.2167 C   0  0  0  0  0  0 
    2.7059   -0.7725   -1.2167 H   0  0  0  0  0  0 
   -0.0421   -6.5571   -3.8643 H   0  0  0  0  0  0 
    5.1321   -9.2991   -2.1539 H   0  0  0  0  0  0 
    2.7059    3.6552    1.2166 H   0  0  0  0  0  0 
    1.4211    3.9286    3.3537 H   0  0  0  0  0  0 
    5.9886   -8.3230   -4.9343 H   0  0  0  0  0  0 
    1.3374   -4.6562   -4.5613 H   0  0  0  0  0  0 
    1.4202   -2.7184   -0.2981 H   0  0  0  0  0  0 
    1.4185   -4.9221   -1.5096 H   0  0  0  0  0  0 
    1.2860   -2.4811   -3.3516 H   0  0  0  0  0  0 
   -0.0000   -2.2138   -1.2168 H   0  0  0  0  0  0 
    2.7096   -5.2310   -3.6316 H   0  0  0  0  0  0 
    1.6041    5.8603    2.4364 C   0  0  0  0  0  0 
    5.6098  -10.4210   -4.6538 C   0  0  0  0  0  0 
    1.2261    6.3937    3.3142 H   0  0  0  0  0  0 
    6.3390  -10.7541   -5.3993 H   0  0  0  0  0  0 
    1.2700    6.3970    1.5428 H   0  0  0  0  0  0 
    4.6295  -10.3966   -5.1385 H   0  0  0  0  0  0 
    2.6980    5.8894    2.4663 H   0  0  0  0  0  0 
    5.5818  -11.1652   -3.8516 H   0  0  0  0  0  0 
  1  7  1  0
  2  8  1  0
  3  5  1  0
  4  6  1  0
  5 10  1  0
  5 13  1  0
  5 21  1  0
  6  9  1  0
  6 14  1  0
  6 22  1  0
  7 10  1  0
  7 16  1  0
  7 20  1  0
  8  9  1  0
  8 15  1  0
  8 19  1  0
  9 12  1  0
  9 28  1  0
 10 11  1  0
 10 27  1  0
 17 32  1  0
 18 31  1  0
 19 24  1  0
 19 35  1  0
 19 38  1  0
 20 23  1  0
 20 36  1  0
 20 37  1  0
 21 25  1  0
 21 33  1  0
 21 40  1  0
 22 26  1  0
 22 34  1  0
 22 39  1  0
 29 33  1  0
 30 34  1  0
 31 32  1  0
 31 35  1  0
 31 45  1  0
 32 36  1  0
 32 46  1  0
 33 41  1  0
 33 49  1  0
 34 42  1  0
 34 50  1  0
 35 43  1  0
 35 48  1  0
 36 44  1  0
 36 47  1  0
 49 51  1  0
 49 53  1  0
 49 55  1  0
 50 52  1  0
 50 54  1  0
 50 56  1  0
conformer 57  

    0.0000    0.0000    0.0000 C   0  0  0  0  0  0 
    1.5204    0.0000   -0.0000 C   0  0  0  0  0  0 
    2.0804    1.4222    0.0000 C   0  0  0  0  0  0 
    3.6100    1.4178    0.0000 C   0  0  0  0  0  0 
    4.1705    2.8409    0.0000 C   0  0  0  0  0  0 
    5.7001    2.8364    0.0002 C   0  0  0  0  0  0 
    6.2608    4.2603    0.0002 C   0  0  0  0  0  0 
    7.7908    4.2526    0.0047 C   0  0  0  0  0  0 
    8.4065    5.6511   -0.0999 C   0  0  0  0  0  0 
    8.0467    6.6226    1.0290 C   0  0  0  0  0  0 
    8.3642    6.1405    2.4476 C   0  0  0  0  0  0 
    9.8506    5.8577    2.6749 C   0  0  0  0  0  0 
   10.1259    5.4818    4.1326 C   0  0  0  0  0  0 
   11.6107    5.1942    4.3620 C   0  0  0  0  0  0 
   11.8863    4.8188    5.8199 C   0  0  0  0  0  0 
   13.3718    4.5282    6.0455 C   0  0  0  0  0  0 
   13.7195    4.2499    7.5094 C   0  0  0  0  0  0 
   13.0918    2.9749    8.0510 C   0  0  0  0  0  0 
   -0.3923    0.5070    0.8874 H   0  0  0  0  0  0 
   -0.3923    0.5070   -0.8874 H   0  0  0  0  0  0 
   -0.3790   -1.0268    0.0000 H   0  0  0  0  0  0 
    1.8799   -0.5419   -0.8825 H   0  0  0  0  0  0 
    1.8799   -0.5419    0.8825 H   0  0  0  0  0  0 
    1.7145    1.9611   -0.8824 H   0  0  0  0  0  0 
    1.7145    1.9611    0.8824 H   0  0  0  0  0  0 
    3.9757    0.8789   -0.8825 H   0  0  0  0  0  0 
    3.9757    0.8789    0.8825 H   0  0  0  0  0  0 
    3.8049    3.3798   -0.8826 H   0  0  0  0  0  0 
    3.8046    3.3797    0.8825 H   0  0  0  0  0  0 
    6.0659    2.2981    0.8831 H   0  0  0  0  0  0 
    6.0656    2.2972   -0.8822 H   0  0  0  0  0  0 
    5.8986    4.7976   -0.8845 H   0  0  0  0  0  0 
    5.8848    4.7927    0.8810 H   0  0  0  0  0  0 
    8.1581    3.7453    0.9040 H   0  0  0  0  0  0 
    8.1476    3.6615   -0.8483 H   0  0  0  0  0  0 
    8.0985    6.1024   -1.0517 H   0  0  0  0  0  0 
    9.4967    5.5490   -0.1571 H   0  0  0  0  0  0 
    8.5761    7.5672    0.8502 H   0  0  0  0  0  0 
    6.9786    6.8640    0.9734 H   0  0  0  0  0  0 
    7.7747    5.2470    2.6829 H   0  0  0  0  0  0 
    8.0369    6.9176    3.1500 H   0  0  0  0  0  0 
   10.1812    5.0390    2.0260 H   0  0  0  0  0  0 
   10.4385    6.7437    2.4068 H   0  0  0  0  0  0 
    9.5345    4.5981    4.4016 H   0  0  0  0  0  0 
    9.8046    6.2987    4.7902 H   0  0  0  0  0  0 
   11.9325    4.3767    3.7054 H   0  0  0  0  0  0 
   12.2015    6.0779    4.0918 H   0  0  0  0  0  0 
   11.5680    5.6377    6.4760 H   0  0  0  0  0  0 
   11.2875    3.9395    6.0826 H   0  0  0  0  0  0 
   13.6809    3.6774    5.4261 H   0  0  0  0  0  0 
   13.9606    5.3918    5.7123 H   0  0  0  0  0  0 
   13.4168    5.0991    8.1331 H   0  0  0  0  0  0 
   14.8093    4.1653    7.5969 H   0  0  0  0  0  0 
   13.3509    2.1134    7.4276 H   0  0  0  0  0  0 
   13.4542    2.7799    9.0655 H   0  0  0  0  0  0 
   12.0018    3.0530    8.0990 H   0  0  0  0  0  0 
  1  2  1  0
  1 19  1  0
  1 20  1  0
  1 21  1  0
  2  3  1  0
  2 22  1  0
  2 23  1  0
  3  4  1  0
  3 24  1  0
  3 25  1  0
  4  5  1  0
  4 26  1  0
  4 27  1  0
  5  6  1  0
  5 28  1  0
  5 29  1  0
  6  7  1  0
  6 30  1  0
  6 31  1  0
  7  8  1  0
  7 32  1  0
  7 33  1  0
  8  9  1  0
  8 34  1  0
  8 35  1  0
  9 10  1  0
  9 36  1  0
  9 37  1  0
 10 11  1  0
 10 38  1  0
 10 39  1  0
 11 12  1  0
 11 40  1  0
 11 41  1  0
 12 13  1  0
 12 42  1  0
 12 43  1  0
 13 14  1  0
 13 44  1  0
 13 45  1  0
 14 15  1  0
 14 46  1  0
 14 47  1  0
 15 16  1  0
 15 48  1  0
 15 49  1  0
 16 17  1  0
 16 50  1  0
 16 51  1  0
 17 18  1  0
 17 52  1  0
 17 53  1  0
 18 54  1  0
 18 55  1  0
 18 56  1  0
conformer 58  

    0.0000    0.0000    0.0000 H   0  0  0  0  0  0 
    1.4696   -5.0771   -7.0614 H   0  0  0  0  0  0 
    0.0013    2.2138    1.2178 H   0  0  0  0  0  0 
    2.9350   -2.4257   -9.2527 H   0  0  0  0  0  0 
    1.0981    2.2136    1.2172 C   0  0  0  0  0  0 
    1.8387   -2.3965   -9.2500 C   0  0  0  0  0  0 
    1.0968    0.0000    0.0000 C   0  0  0  0  0  0 
    1.7954   -4.0576   -7.3030 C   0  0  0  0  0  0 
    1.2857   -3.7171   -8.7075 C   0  0  0  0  0  0 
    1.6095    1.4412    0.0000 C   0  0  0  0  0  0 
    2.7063    1.4408   -0.0007 H   0  0  0  0  0  0 
    0.1895   -3.6873   -8.7038 H   0  0  0  0  0  0 
    1.4220    1.7086    2.1353 H   0  0  0  0  0  0 
    1.5449   -1.5760   -8.5859 H   0  0  0  0  0  0 
    2.8922   -4.0687   -7.3020 H   0  0  0  0  0  0 
    1.4205   -0.5044    0.9186 H   0  0  0  0  0  0 
    2.7596   -3.0679   -2.2940 H   0  0  0  0  0  0 
    1.6015   -1.6014   -3.9457 H   0  0  0  0  0  0 
    1.2857   -3.1038   -6.2203 C   0  0  0  0  0  0 
    1.6089   -0.7730   -1.2176 C   0  0  0  0  0  0 
    1.6106    3.6547    1.2172 C   0  0  0  0  0  0 
    1.3302   -2.0569  -10.6552 C   0  0  0  0  0  0 
    2.7055   -0.7763   -1.2154 H   0  0  0  0  0  0 
    1.6662   -2.0923   -6.3997 H   0  0  0  0  0  0 
    1.2869    4.1599    0.2990 H   0  0  0  0  0  0 
    0.2334   -2.0468  -10.6574 H   0  0  0  0  0  0 
    1.2857    1.9463   -0.9181 H   0  0  0  0  0  0 
    1.5784   -4.5373   -9.3724 H   0  0  0  0  0  0 
    0.0034    4.4331    2.4368 H   0  0  0  0  0  0 
    2.9362   -3.0605  -11.7015 H   0  0  0  0  0  0 
    1.2201   -2.6082   -3.7424 C   0  0  0  0  0  0 
    1.6643   -3.0669   -2.3517 C   0  0  0  0  0  0 
    1.0996    4.4265    2.4335 C   0  0  0  0  0  0 
    1.8418   -3.0100  -11.7361 C   0  0  0  0  0  0 
    1.7254   -3.5620   -4.8276 C   0  0  0  0  0  0 
    1.0911   -2.2131   -1.2169 C   0  0  0  0  0  0 
    1.2864   -0.2580   -2.1293 H   0  0  0  0  0  0 
    0.1910   -3.0525   -6.2607 H   0  0  0  0  0  0 
    1.6550   -1.0372  -10.8971 H   0  0  0  0  0  0 
    2.7075    3.6547    1.2164 H   0  0  0  0  0  0 
    1.4240    3.9279    3.3543 H   0  0  0  0  0  0 
    1.4622   -4.0225  -11.5639 H   0  0  0  0  0  0 
    2.8201   -3.6168   -4.7876 H   0  0  0  0  0  0 
    1.3575   -2.6885   -0.2647 H   0  0  0  0  0  0 
    0.1254   -2.5561   -3.7805 H   0  0  0  0  0  0 
    1.3393   -4.1032   -2.1961 H   0  0  0  0  0  0 
   -0.0042   -2.2132   -1.2738 H   0  0  0  0  0  0 
    1.3432   -4.5719   -4.6356 H   0  0  0  0  0  0 
    1.6068    5.8598    2.4372 C   0  0  0  0  0  0 
    1.4076   -2.5592  -13.1227 C   0  0  0  0  0  0 
    1.2723    6.3967    1.5438 H   0  0  0  0  0  0 
    1.7797   -3.2551  -13.8811 H   0  0  0  0  0  0 
    1.2294    6.3931    3.3153 H   0  0  0  0  0  0 
    1.8009   -1.5640  -13.3533 H   0  0  0  0  0  0 
    2.7008    5.8887    2.4664 H   0  0  0  0  0  0 
    0.3161   -2.5242  -13.1996 H   0  0  0  0  0  0 
  1  7  1  0
  2  8  1  0
  3  5  1  0
  4  6  1  0
  5 10  1  0
  5 13  1  0
  5 21  1  0
  6  9  1  0
  6 14  1  0
  6 22  1  0
  7 10  1  0
  7 16  1  0
  7 20  1  0
  8  9  1  0
  8 15  1  0
  8 19  1  0
  9 12  1  0
  9 28  1  0
 10 11  1  0
 10 27  1  0
 17 32  1  0
 18 31  1  0
 19 24  1  0
 19 35  1  0
 19 38  1  0
 20 23  1  0
 20 36  1  0
 20 37  1  0
 21 25  1  0
 21 33  1  0
 21 40  1  0
 22 26  1  0
 22 34  1  0
 22 39  1  0
 29 33  1  0
 30 34  1  0
 31 32  1  0
 31 35  1  0
 31 45  1  0
 32 36  1  0
 32 46  1  0
 33 41  1  0
 33 49  1  0
 34 42  1  0
 34 50  1  0
 35 43  1  0
 35 48  1  0
 36 44  1  0
 36 47  1  0
 49 51  1  0
 49 53  1  0
 49 55  1  0
 50 52  1  0
 50 54  1  0
 50 56  1  0
conformer 59  

    0.0000    0.0000    0.0000 C   0  0  0  0  0  0 
    1.5204    0.0000    0.0000 C   0  0  0  0  0  0 
    2.0804    1.4222    0.0000 C   0  0  0  0  0  0 
    3.6100    1.4178   -0.0000 C   0  0  0  0  0  0 
    4.1705    2.8409   -0.0000 C   0  0  0  0  0  0 
    5.7001    2.8364   -0.0000 C   0  0  0  0  0  0 
    6.2606    4.2596   -0.0002 C   0  0  0  0  0  0 
    7.7909    4.2551   -0.0002 C   0  0  0  0  0  0 
    8.3485    5.6799   -0.0047 C   0  0  0  0  0  0 
    9.8756    5.7356    0.0991 C   0  0  0  0  0  0 
   10.6451    5.0432   -1.0307 C   0  0  0  0  0  0 
   10.3114    5.5141   -2.4495 C   0  0  0  0  0  0 
   10.5926    7.0014   -2.6786 C   0  0  0  0  0  0 
   10.3366    7.3927   -4.1365 C   0  0  0  0  0  0 
   10.7022    8.8465   -4.4499 C   0  0  0  0  0  0 
    9.8184    9.8658   -3.7276 C   0  0  0  0  0  0 
   10.1480   11.2932   -4.1667 C   0  0  0  0  0  0 
    9.2762   12.3119   -3.4498 C   0  0  0  0  0  0 
   -0.3923    0.5070    0.8874 H   0  0  0  0  0  0 
   -0.3790   -1.0268   -0.0000 H   0  0  0  0  0  0 
   -0.3923    0.5070   -0.8874 H   0  0  0  0  0  0 
    1.8799   -0.5419   -0.8825 H   0  0  0  0  0  0 
    1.8799   -0.5419    0.8825 H   0  0  0  0  0  0 
    1.7145    1.9611   -0.8824 H   0  0  0  0  0  0 
    1.7145    1.9611    0.8824 H   0  0  0  0  0  0 
    3.9757    0.8789   -0.8825 H   0  0  0  0  0  0 
    3.9757    0.8789    0.8825 H   0  0  0  0  0  0 
    3.8048    3.3798   -0.8825 H   0  0  0  0  0  0 
    3.8048    3.3798    0.8825 H   0  0  0  0  0  0 
    6.0657    2.2974   -0.8825 H   0  0  0  0  0  0 
    6.0659    2.2977    0.8825 H   0  0  0  0  0  0 
    5.8953    4.7983   -0.8831 H   0  0  0  0  0  0 
    5.8944    4.7984    0.8822 H   0  0  0  0  0  0 
    8.1469    3.7091   -0.8810 H   0  0  0  0  0  0 
    8.1565    3.7201    0.8845 H   0  0  0  0  0  0 
    8.0121    6.2088   -0.9037 H   0  0  0  0  0  0 
    7.9314    6.2295    0.8486 H   0  0  0  0  0  0 
   10.1832    6.7865    0.1568 H   0  0  0  0  0  0 
   10.1819    5.2824    1.0505 H   0  0  0  0  0  0 
   10.4770    3.9612   -0.9737 H   0  0  0  0  0  0 
   11.7183    5.1886   -0.8536 H   0  0  0  0  0  0 
    9.2637    5.2931   -2.6835 H   0  0  0  0  0  0 
   10.9137    4.9237   -3.1514 H   0  0  0  0  0  0 
   11.6338    7.2229   -2.4157 H   0  0  0  0  0  0 
    9.9539    7.5998   -2.0215 H   0  0  0  0  0  0 
   10.9310    6.7433   -4.7912 H   0  0  0  0  0  0 
    9.2838    7.2157   -4.3881 H   0  0  0  0  0  0 
   11.7548    9.0236   -4.1975 H   0  0  0  0  0  0 
   10.6081    8.9955   -5.5328 H   0  0  0  0  0  0 
    9.9584    9.7842   -2.6440 H   0  0  0  0  0  0 
    8.7634    9.6520   -3.9368 H   0  0  0  0  0  0 
   10.0019   11.3938   -5.2485 H   0  0  0  0  0  0 
   11.2020   11.5123   -3.9595 H   0  0  0  0  0  0 
    9.5281   13.3249   -3.7790 H   0  0  0  0  0  0 
    9.4230   12.2606   -2.3662 H   0  0  0  0  0  0 
    8.2162   12.1394   -3.6618 H   0  0  0  0  0  0 
  1  2  1  0
  1 19  1  0
  1 20  1  0
  1 21  1  0
  2  3  1  0
  2 22  1  0
  2 23  1  0
  3  4  1  0
  3 24  1  0
  3 25  1  0
  4  5  1  0
  4 26  1  0
  4 27  1  0
  5  6  1  0
  5 28  1  0
  5 29  1  0
  6  7  1  0
  6 30  1  0
  6 31  1  0
  7  8  1  0
  7 32  1  0
  7 33  1  0
  8  9  1  0
  8 34  1  0
  8 35  1  0
  9 10  1  0
  9 36  1  0
  9 37  1  0
 10 11  1  0
 10 38  1  0
 10 39  1  0
 11 12  1  0
 11 40  1  0
 11 41  1  0
 12 13  1  0
 12 42  1  0
 12 43  1  0
 13 14  1  0
 13 44  1  0
 13 45  1  0
 14 15  1  0
 14 46  1  0
 14 47  1  0
 15 16  1  0
 15 48  1  0
 15 49  1  0
 16 17  1  0
 16 50  1  0
 16 51  1  0
 17 18  1  0
 17 52  1  0
 17 53  1  0
 18 54  1  0
 18 55  1  0
 18 56  1  0
conformer 60  

    0.0000    0.0000    0.0000 H   0  0  0  0  0  0 
    1.5072   -7.2443   -5.2832 H   0  0  0  0  0  0 
   -0.0244    2.2792   -1.1450 H   0  0  0  0  0  0 
    2.9261   -9.9338   -3.1270 H   0  0  0  0  0  0 
    1.0720    2.2799   -1.1636 C   0  0  0  0  0  0 
    1.8310   -9.9821   -3.1572 C   0  0  0  0  0  0 
    1.0968    0.0000    0.0000 C   0  0  0  0  0  0 
    1.8238   -7.7142   -4.3437 C   0  0  0  0  0  0 
    1.3131   -9.1579   -4.3380 C   0  0  0  0  0  0 
    1.6112    1.4435    0.0000 C   0  0  0  0  0  0 
    2.7077    1.4432   -0.0193 H   0  0  0  0  0  0 
    0.2163   -9.1600   -4.3388 H   0  0  0  0  0  0 
    1.3734    1.8235   -2.1130 H   0  0  0  0  0  0 
    1.4603   -9.5632   -2.2151 H   0  0  0  0  0  0 
    2.9207   -7.7122   -4.3442 H   0  0  0  0  0  0 
    1.4121   -0.4730    0.9385 H   0  0  0  0  0  0 
    2.7780   -3.0792   -2.2654 H   0  0  0  0  0  0 
    0.1428   -4.6349   -2.0786 H   0  0  0  0  0  0 
    1.3057   -6.8808   -3.1696 C   0  0  0  0  0  0 
    1.6151   -0.8332   -1.1744 C   0  0  0  0  0  0 
    1.5853    3.7237   -1.1624 C   0  0  0  0  0  0 
    1.3856  -11.4425   -3.2636 C   0  0  0  0  0  0 
    1.2449   -0.4225   -2.1201 H   0  0  0  0  0  0 
    0.2105   -6.9288   -3.1393 H   0  0  0  0  0  0 
    1.2710    4.1971   -2.1011 H   0  0  0  0  0  0 
    0.2904  -11.4907   -3.2978 H   0  0  0  0  0  0 
    1.3110    1.9006    0.9495 H   0  0  0  0  0  0 
    1.6300   -9.6353   -5.2737 H   0  0  0  0  0  0 
   -0.0296    4.5135    0.0415 H   0  0  0  0  0  0 
    1.5255  -11.8443   -1.1431 H   0  0  0  0  0  0 
    1.2380   -4.5864   -2.1130 C   0  0  0  0  0  0 
    1.6828   -3.1277   -2.2311 C   0  0  0  0  0  0 
    1.0652    4.5553    0.0108 C   0  0  0  0  0  0 
    1.8982  -12.2674   -2.0832 C   0  0  0  0  0  0 
    1.7511   -5.4213   -3.2875 C   0  0  0  0  0  0 
    1.1696   -2.2927   -1.0566 C   0  0  0  0  0  0 
    2.7103   -0.7854   -1.2045 H   0  0  0  0  0  0 
    1.6761   -7.2922   -2.2241 H   0  0  0  0  0  0 
    1.7576  -11.8732   -4.2012 H   0  0  0  0  0  0 
    2.6822    3.7247   -1.1613 H   0  0  0  0  0  0 
    1.4346    4.1513    0.9591 H   0  0  0  0  0  0 
    2.9930  -12.2251   -2.0468 H   0  0  0  0  0  0 
    1.3791   -4.9981   -4.2285 H   0  0  0  0  0  0 
    1.5416   -2.7160   -0.1156 H   0  0  0  0  0  0 
    1.6101   -5.0087   -1.1716 H   0  0  0  0  0  0 
    1.3106   -2.7053   -3.1724 H   0  0  0  0  0  0 
    0.0744   -2.3405   -1.0224 H   0  0  0  0  0  0 
    2.8464   -5.3735   -3.3217 H   0  0  0  0  0  0 
    1.5053    6.0072   -0.1013 C   0  0  0  0  0  0 
    1.4583  -13.7192   -2.1855 C   0  0  0  0  0  0 
    1.1270    6.5845    0.7482 H   0  0  0  0  0  0 
    1.8421  -14.1819   -3.1002 H   0  0  0  0  0  0 
    2.5972    6.0866   -0.1070 H   0  0  0  0  0  0 
    0.3665  -13.7987   -2.1918 H   0  0  0  0  0  0 
    1.1222    6.4641   -1.0193 H   0  0  0  0  0  0 
    1.8356  -14.2906   -1.3316 H   0  0  0  0  0  0 
  1  7  1  0
  2  8  1  0
  3  5  1  0
  4  6  1  0
  5 10  1  0
  5 13  1  0
  5 21  1  0
  6  9  1  0
  6 14  1  0
  6 22  1  0
  7 10  1  0
  7 16  1  0
  7 20  1  0
  8  9  1  0
  8 15  1  0
  8 19  1  0
  9 12  1  0
  9 28  1  0
 10 11  1  0
 10 27  1  0
 17 32  1  0
 18 31  1  0
 19 24  1  0
 19 35  1  0
 19 38  1  0
 20 23  1  0
 20 36  1  0
 20 37  1  0
 21 25  1  0
 21 33  1  0
 21 40  1  0
 22 26  1  0
 22 34  1  0
 22 39  1  0
 29 33  1  0
 30 34  1  0
 31 32  1  0
 31 35  1  0
 31 45  1  0
 32 36  1  0
 32 46  1  0
 33 41  1  0
 33 49  1  0
 34 42  1  0
 34 50  1  0
 35 43  1  0
 35 48  1  0
 36 44  1  0
 36 47  1  0
 49 51  1  0
 49 53  1  0
 49 55  1  0
 50 52  1  0
 50 54  1  0
 50 56  1  0
conformer 61  

    0.0000    0.0000    0.0000 C   0  0  0  0  0  0 
    1.5204    0.0000   -0.0000 C   0  0  0  0  0  0 
    2.0804    1.4222    0.0000 C   0  0  0  0  0  0 
    3.6100    1.4178    0.0001 C   0  0  0  0  0  0 
    4.1710    2.8418   -0.0005 C   0  0  0  0  0  0 
    5.7014    2.8337    0.0036 C   0  0  0  0  0  0 
    6.3208    4.2300   -0.1183 C   0  0  0  0  0  0 
    6.0678    5.1150    1.1052 C   0  0  0  0  0  0 
    6.6873    6.5113    0.9833 C   0  0  0  0  0  0 
    8.2176    6.5031    0.9873 C   0  0  0  0  0  0 
    8.7786    7.9272    0.9867 C   0  0  0  0  0  0 
   10.3082    7.9227    0.9868 C   0  0  0  0  0  0 
   10.8688    9.3460    0.9868 C   0  0  0  0  0  0 
   12.3992    9.3415    0.9863 C   0  0  0  0  0  0 
   12.9569   10.7666    0.9902 C   0  0  0  0  0  0 
   14.4829   10.8234    0.8757 C   0  0  0  0  0  0 
   15.2059   10.2350    2.0879 C   0  0  0  0  0  0 
   16.7120   10.4186    1.9779 C   0  0  0  0  0  0 
   -0.3923    0.5070    0.8874 H   0  0  0  0  0  0 
   -0.3790   -1.0268   -0.0000 H   0  0  0  0  0  0 
   -0.3923    0.5070   -0.8874 H   0  0  0  0  0  0 
    1.8799   -0.5419   -0.8825 H   0  0  0  0  0  0 
    1.8799   -0.5419    0.8825 H   0  0  0  0  0  0 
    1.7146    1.9611   -0.8825 H   0  0  0  0  0  0 
    1.7143    1.9611    0.8824 H   0  0  0  0  0  0 
    3.9752    0.8783   -0.8823 H   0  0  0  0  0  0 
    3.9760    0.8796    0.8829 H   0  0  0  0  0  0 
    3.8083    3.3784   -0.8854 H   0  0  0  0  0  0 
    3.7947    3.3738    0.8801 H   0  0  0  0  0  0 
    6.0562    2.2297   -0.8409 H   0  0  0  0  0  0 
    6.0678    2.3466    0.9154 H   0  0  0  0  0  0 
    7.3996    4.1008   -0.2600 H   0  0  0  0  0  0 
    5.9393    4.7243   -1.0198 H   0  0  0  0  0  0 
    6.4494    4.6207    2.0067 H   0  0  0  0  0  0 
    4.9890    5.2442    1.2468 H   0  0  0  0  0  0 
    6.3208    6.9984    0.0714 H   0  0  0  0  0  0 
    6.3324    7.1153    1.8278 H   0  0  0  0  0  0 
    8.5939    5.9712    0.1067 H   0  0  0  0  0  0 
    8.5804    5.9665    1.8722 H   0  0  0  0  0  0 
    8.4134    8.4667    1.8691 H   0  0  0  0  0  0 
    8.4126    8.4654    0.1039 H   0  0  0  0  0  0 
   10.6738    7.3838    1.8693 H   0  0  0  0  0  0 
   10.6741    7.3840    0.1042 H   0  0  0  0  0  0 
   10.5022    9.8845    0.1044 H   0  0  0  0  0  0 
   10.5037    9.8848    1.8696 H   0  0  0  0  0  0 
   12.7554    8.7960    1.8672 H   0  0  0  0  0  0 
   12.7642    8.8061    0.1015 H   0  0  0  0  0  0 
   12.5307   11.3198    0.1440 H   0  0  0  0  0  0 
   12.6368   11.2874    1.9008 H   0  0  0  0  0  0 
   14.7774   11.8739    0.7588 H   0  0  0  0  0  0 
   14.8031   10.3034   -0.0354 H   0  0  0  0  0  0 
   14.8512   10.7191    3.0051 H   0  0  0  0  0  0 
   14.9900    9.1652    2.1784 H   0  0  0  0  0  0 
   17.1031    9.9219    1.0842 H   0  0  0  0  0  0 
   17.2109    9.9883    2.8518 H   0  0  0  0  0  0 
   16.9755   11.4798    1.9250 H   0  0  0  0  0  0 
  1  2  1  0
  1 19  1  0
  1 20  1  0
  1 21  1  0
  2  3  1  0
  2 22  1  0
  2 23  1  0
  3  4  1  0
  3 24  1  0
  3 25  1  0
  4  5  1  0
  4 26  1  0
  4 27  1  0
  5  6  1  0
  5 28  1  0
  5 29  1  0
  6  7  1  0
  6 30  1  0
  6 31  1  0
  7  8  1  0
  7 32  1  0
  7 33  1  0
  8  9  1  0
  8 34  1  0
  8 35  1  0
  9 10  1  0
  9 36  1  0
  9 37  1  0
 10 11  1  0
 10 38  1  0
 10 39  1  0
 11 12  1  0
 11 40  1  0
 11 41  1  0
 12 13  1  0
 12 42  1  0
 12 43  1  0
 13 14  1  0
 13 44  1  0
 13 45  1  0
 14 15  1  0
 14 46  1  0
 14 47  1  0
 15 16  1  0
 15 48  1  0
 15 49  1  0
 16 17  1  0
 16 50  1  0
 16 51  1  0
 17 18  1  0
 17 52  1  0
 17 53  1  0
 18 54  1  0
 18 55  1  0
 18 56  1  0
conformer 62  

    0.0000    0.0000    0.0000 C   0  0  0  0  0  0 
    1.5204    0.0000   -0.0000 C   0  0  0  0  0  0 
    2.0804    1.4222    0.0000 C   0  0  0  0  0  0 
    3.6100    1.4178   -0.0000 C   0  0  0  0  0  0 
    4.1705    2.8409   -0.0000 C   0  0  0  0  0  0 
    5.7001    2.8365   -0.0000 C   0  0  0  0  0  0 
    6.2606    4.2597   -0.0001 C   0  0  0  0  0  0 
    7.7911    4.2552    0.0004 C   0  0  0  0  0  0 
    8.3488    5.6803   -0.0038 C   0  0  0  0  0  0 
    9.8747    5.7374    0.1122 C   0  0  0  0  0  0 
   10.5997    5.1477   -1.0997 C   0  0  0  0  0  0 
   12.1153    5.3348   -0.9839 C   0  0  0  0  0  0 
   12.8399    4.7449   -2.1960 C   0  0  0  0  0  0 
   14.3671    4.7955   -2.0798 C   0  0  0  0  0  0 
   14.9315    6.2183   -2.1134 C   0  0  0  0  0  0 
   16.4588    6.2684   -1.9990 C   0  0  0  0  0  0 
   17.1812    5.6798   -3.2115 C   0  0  0  0  0  0 
   18.6874    5.8633   -3.1017 C   0  0  0  0  0  0 
   -0.3790   -1.0268   -0.0000 H   0  0  0  0  0  0 
   -0.3923    0.5070    0.8874 H   0  0  0  0  0  0 
   -0.3923    0.5070   -0.8874 H   0  0  0  0  0  0 
    1.8799   -0.5419   -0.8825 H   0  0  0  0  0  0 
    1.8799   -0.5419    0.8825 H   0  0  0  0  0  0 
    1.7145    1.9611   -0.8824 H   0  0  0  0  0  0 
    1.7145    1.9611    0.8824 H   0  0  0  0  0  0 
    3.9757    0.8789   -0.8825 H   0  0  0  0  0  0 
    3.9757    0.8789    0.8825 H   0  0  0  0  0  0 
    3.8048    3.3798   -0.8825 H   0  0  0  0  0  0 
    3.8047    3.3798    0.8825 H   0  0  0  0  0  0 
    6.0659    2.2977    0.8826 H   0  0  0  0  0  0 
    6.0658    2.2975   -0.8825 H   0  0  0  0  0  0 
    5.8955    4.7985   -0.8829 H   0  0  0  0  0  0 
    5.8942    4.7983    0.8823 H   0  0  0  0  0  0 
    8.1561    3.7199    0.8852 H   0  0  0  0  0  0 
    8.1471    3.7096   -0.8805 H   0  0  0  0  0  0 
    7.9218    6.2340    0.8417 H   0  0  0  0  0  0 
    8.0295    6.2006   -0.9150 H   0  0  0  0  0  0 
   10.1685    6.7881    0.2285 H   0  0  0  0  0  0 
   10.1941    5.2180    1.0239 H   0  0  0  0  0  0 
   10.2397    5.6318   -2.0156 H   0  0  0  0  0  0 
   10.3768    4.0785   -1.1867 H   0  0  0  0  0  0 
   12.3374    6.4039   -0.8964 H   0  0  0  0  0  0 
   12.4752    4.8506   -0.0681 H   0  0  0  0  0  0 
   12.5225    5.2651   -3.1079 H   0  0  0  0  0  0 
   12.5428    3.6951   -2.3122 H   0  0  0  0  0  0 
   14.6828    4.2921   -1.1581 H   0  0  0  0  0  0 
   14.7806    4.2178   -2.9141 H   0  0  0  0  0  0 
   14.6149    6.7221   -3.0345 H   0  0  0  0  0  0 
   14.5192    6.7956   -1.2783 H   0  0  0  0  0  0 
   16.7772    5.7476   -1.0877 H   0  0  0  0  0  0 
   16.7568    7.3180   -1.8822 H   0  0  0  0  0  0 
   16.8265    6.1641   -4.1285 H   0  0  0  0  0  0 
   16.9660    4.6101   -3.3024 H   0  0  0  0  0  0 
   18.9511    6.9244   -3.0491 H   0  0  0  0  0  0 
   19.1862    5.4328   -3.9757 H   0  0  0  0  0  0 
   19.0787    5.3667   -2.2080 H   0  0  0  0  0  0 
  1  2  1  0
  1 19  1  0
  1 20  1  0
  1 21  1  0
  2  3  1  0
  2 22  1  0
  2 23  1  0
  3  4  1  0
  3 24  1  0
  3 25  1  0
  4  5  1  0
  4 26  1  0
  4 27  1  0
  5  6  1  0
  5 28  1  0
  5 29  1  0
  6  7  1  0
  6 30  1  0
  6 31  1  0
  7  8  1  0
  7 32  1  0
  7 33  1  0
  8  9  1  0
  8 34  1  0
  8 35  1  0
  9 10  1  0
  9 36  1  0
  9 37  1  0
 10 11  1  0
 10 38  1  0
 10 39  1  0
 11 12  1  0
 11 40  1  0
 11 41  1  0
 12 13  1  0
 12 42  1  0
 12 43  1  0
 13 14  1  0
 13 44  1  0
 13 45  1  0
 14 15  1  0
 14 46  1  0
 14 47  1  0
 15 16  1  0
 15 48  1  0
 15 49  1  0
 16 17  1  0
 16 50  1  0
 16 51  1  0
 17 18  1  0
 17 52  1  0
 17 53  1  0
 18 54  1  0
 18 55  1  0
 18 56  1  0
conformer 63  

    0.0000    0.0000    0.0000 H   0  0  0  0  0  0 
   -0.6376   -6.4544   -4.7325 H   0  0  0  0  0  0 
    1.4695    1.7377    2.1383 H   0  0  0  0  0  0 
    0.9407   -9.1849   -5.0263 H   0  0  0  0  0  0 
    1.0997    2.2111    1.2206 C   0  0  0  0  0  0 
   -0.1547   -9.1736   -5.0188 C   0  0  0  0  0  0 
    1.0968    0.0000    0.0000 C   0  0  0  0  0  0 
   -0.2825   -6.9209   -3.8057 C   0  0  0  0  0  0 
   -0.6649   -8.4048   -3.7978 C   0  0  0  0  0  0 
    1.6099    1.4419    0.0000 C   0  0  0  0  0  0 
    2.7055    1.4314   -0.0067 H   0  0  0  0  0  0 
   -0.2928   -8.8760   -2.8800 H   0  0  0  0  0  0 
    0.0049    2.1469    1.2518 H   0  0  0  0  0  0 
   -0.4820   -8.6679   -5.9352 H   0  0  0  0  0  0 
   -0.8192   -6.4378   -2.9817 H   0  0  0  0  0  0 
    1.4205   -0.5047    0.9184 H   0  0  0  0  0  0 
    1.2828   -2.4815   -3.3528 H   0  0  0  0  0  0 
    1.4206   -4.9338   -1.5179 H   0  0  0  0  0  0 
    1.2213   -6.6809   -3.6473 C   0  0  0  0  0  0 
    1.6083   -0.7726   -1.2171 C   0  0  0  0  0  0 
    1.4896    3.6919    1.2136 C   0  0  0  0  0  0 
   -0.6678  -10.6156   -5.0188 C   0  0  0  0  0  0 
    1.2850   -0.2673   -2.1353 H   0  0  0  0  0  0 
    1.7581   -7.1640   -4.4713 H   0  0  0  0  0  0 
    1.1189    4.1657    0.2965 H   0  0  0  0  0  0 
   -0.3442  -11.1205   -4.1004 H   0  0  0  0  0  0 
    1.2830    1.9476   -0.9165 H   0  0  0  0  0  0 
   -1.7595   -8.4733   -3.7660 H   0  0  0  0  0  0 
    3.5213    3.5117    0.4764 H   0  0  0  0  0  0 
    0.9394  -11.3949   -6.2383 H   0  0  0  0  0  0 
    1.0934   -4.4282   -2.4343 C   0  0  0  0  0  0 
    1.6065   -2.9861   -2.4343 C   0  0  0  0  0  0 
    2.9954    3.9247    1.3436 C   0  0  0  0  0  0 
   -0.1568  -11.3876   -6.2352 C   0  0  0  0  0  0 
    1.6037   -5.1970   -3.6552 C   0  0  0  0  0  0 
    1.0950   -2.2135   -1.2173 C   0  0  0  0  0  0 
    2.7051   -0.7735   -1.2173 H   0  0  0  0  0  0 
    1.5765   -7.1474   -2.7205 H   0  0  0  0  0  0 
   -1.7646  -10.6159   -5.0186 H   0  0  0  0  0  0 
    0.9782    4.1833    2.0508 H   0  0  0  0  0  0 
    3.3770    3.4106    2.2332 H   0  0  0  0  0  0 
   -0.4807  -10.8886   -7.1559 H   0  0  0  0  0  0 
    1.2317   -4.7258   -4.5731 H   0  0  0  0  0  0 
   -0.0018   -2.2127   -1.2170 H   0  0  0  0  0  0 
   -0.0020   -4.4169   -2.4269 H   0  0  0  0  0  0 
    2.7033   -2.9861   -2.4343 H   0  0  0  0  0  0 
    1.4183   -2.7188   -0.2990 H   0  0  0  0  0  0 
    2.6984   -5.1284   -3.6868 H   0  0  0  0  0  0 
    3.3199    5.4073    1.4472 C   0  0  0  0  0  0 
   -0.6649  -12.8205   -6.2392 C   0  0  0  0  0  0 
    4.4011    5.5532    1.5356 H   0  0  0  0  0  0 
   -0.2875  -13.3540   -7.1172 H   0  0  0  0  0  0 
    2.9756    5.9470    0.5591 H   0  0  0  0  0  0 
   -0.3309  -13.3577   -5.3457 H   0  0  0  0  0  0 
    2.8444    5.8530    2.3267 H   0  0  0  0  0  0 
   -1.7588  -12.8488   -6.2687 H   0  0  0  0  0  0 
  1  7  1  0
  2  8  1  0
  3  5  1  0
  4  6  1  0
  5 10  1  0
  5 13  1  0
  5 21  1  0
  6  9  1  0
  6 14  1  0
  6 22  1  0
  7 10  1  0
  7 16  1  0
  7 20  1  0
  8  9  1  0
  8 15  1  0
  8 19  1  0
  9 12  1  0
  9 28  1  0
 10 11  1  0
 10 27  1  0
 17 32  1  0
 18 31  1  0
 19 24  1  0
 19 35  1  0
 19 38  1  0
 20 23  1  0
 20 36  1  0
 20 37  1  0
 21 25  1  0
 21 33  1  0
 21 40  1  0
 22 26  1  0
 22 34  1  0
 22 39  1  0
 29 33  1  0
 30 34  1  0
 31 32  1  0
 31 35  1  0
 31 45  1  0
 32 36  1  0
 32 46  1  0
 33 41  1  0
 33 49  1  0
 34 42  1  0
 34 50  1  0
 35 43  1  0
 35 48  1  0
 36 44  1  0
 36 47  1  0
 49 51  1  0
 49 53  1  0
 49 55  1  0
 50 52  1  0
 50 54  1  0
 50 56  1  0
conformer 64  

    0.0000    0.0000    0.0000 H   0  0  0  0  0  0 
    2.7831   -1.9074    2.5563 H   0  0  0  0  0  0 
    1.5750    1.6818    2.1485 H   0  0  0  0  0  0 
    0.8175   -3.5390    4.6726 H   0  0  0  0  0  0 
    1.2401    2.2240    1.2558 C   0  0  0  0  0  0 
    1.2438   -2.5565    4.9060 C   0  0  0  0  0  0 
    1.0954    0.0000    0.0000 C   0  0  0  0  0  0 
    3.1427   -2.7553    3.1480 C   0  0  0  0  0  0 
    2.7477   -2.5553    4.6150 C   0  0  0  0  0  0 
    1.6244    1.4365    0.0000 C   0  0  0  0  0  0 
    2.7194    1.4123   -0.0653 H   0  0  0  0  0  0 
    3.2173   -3.3421    5.2187 H   0  0  0  0  0  0 
    1.7849    3.1762    1.2415 H   0  0  0  0  0  0 
    1.1082   -2.4130    5.9855 H   0  0  0  0  0  0 
    4.2378   -2.7330    3.0850 H   0  0  0  0  0  0 
    1.4234   -0.4979    0.9182 H   0  0  0  0  0  0 
    0.8852   -2.7281    0.7668 H   0  0  0  0  0  0 
    3.3339   -2.3603    0.3557 H   0  0  0  0  0  0 
    2.6349   -4.0724    2.5562 C   0  0  0  0  0  0 
    1.5965   -0.7714   -1.2237 C   0  0  0  0  0  0 
   -0.2596    2.5105    1.3550 C   0  0  0  0  0  0 
    0.4747   -1.4659    4.1576 C   0  0  0  0  0  0 
    2.6922   -0.7979   -1.2250 H   0  0  0  0  0  0 
    2.9317   -4.8984    3.2144 H   0  0  0  0  0  0 
   -0.8172    1.5714    1.4374 H   0  0  0  0  0  0 
    0.9218   -0.4872    4.3696 H   0  0  0  0  0  0 
    1.2665    1.9657   -0.8915 H   0  0  0  0  0  0 
    3.1751   -1.6061    4.9617 H   0  0  0  0  0  0 
   -0.2300    2.8988    3.4830 H   0  0  0  0  0  0 
   -1.4505   -2.4326    4.3474 H   0  0  0  0  0  0 
    2.8622   -3.3110    0.0864 C   0  0  0  0  0  0 
    1.3608   -3.1172   -0.1391 C   0  0  0  0  0  0 
   -0.5756    3.3895    2.5658 C   0  0  0  0  0  0 
   -1.0004   -1.4560    4.5605 C   0  0  0  0  0  0 
    3.1855   -4.3609    1.1551 C   0  0  0  0  0  0 
    1.0382   -2.1950   -1.3199 C   0  0  0  0  0  0 
    1.3026   -0.2299   -2.1318 H   0  0  0  0  0  0 
    1.5404   -4.0797    2.5263 H   0  0  0  0  0  0 
    0.5465   -1.6291    3.0771 H   0  0  0  0  0  0 
   -0.6001    3.0108    0.4405 H   0  0  0  0  0  0 
   -0.0381    4.3415    2.4854 H   0  0  0  0  0  0 
   -1.0917   -1.2845    5.6393 H   0  0  0  0  0  0 
    4.2758   -4.4666    1.2176 H   0  0  0  0  0  0 
   -0.0522   -2.1415   -1.4291 H   0  0  0  0  0  0 
    3.3264   -3.6302   -0.8552 H   0  0  0  0  0  0 
    0.8997   -4.0935   -0.3342 H   0  0  0  0  0  0 
    1.4171   -2.6537   -2.2418 H   0  0  0  0  0  0 
    2.8011   -5.3341    0.8251 H   0  0  0  0  0  0 
   -2.0661    3.6671    2.6786 C   0  0  0  0  0  0 
   -1.7729   -0.3785    3.8175 C   0  0  0  0  0  0 
   -2.2696    4.2952    3.5515 H   0  0  0  0  0  0 
   -1.7228   -0.5348    2.7352 H   0  0  0  0  0  0 
   -2.6318    2.7367    2.7904 H   0  0  0  0  0  0 
   -2.8261   -0.3928    4.1146 H   0  0  0  0  0  0 
   -2.4360    4.1894    1.7905 H   0  0  0  0  0  0 
   -1.3708    0.6141    4.0417 H   0  0  0  0  0  0 
  1  7  1  0
  2  8  1  0
  3  5  1  0
  4  6  1  0
  5 10  1  0
  5 13  1  0
  5 21  1  0
  6  9  1  0
  6 14  1  0
  6 22  1  0
  7 10  1  0
  7 16  1  0
  7 20  1  0
  8  9  1  0
  8 15  1  0
  8 19  1  0
  9 12  1  0
  9 28  1  0
 10 11  1  0
 10 27  1  0
 17 32  1  0
 18 31  1  0
 19 24  1  0
 19 35  1  0
 19 38  1  0
 20 23  1  0
 20 36  1  0
 20 37  1  0
 21 25  1  0
 21 33  1  0
 21 40  1  0
 22 26  1  0
 22 34  1  0
 22 39  1  0
 29 33  1  0
 30 34  1  0
 31 32  1  0
 31 35  1  0
 31 45  1  0
 32 36  1  0
 32 46  1  0
 33 41  1  0
 33 49  1  0
 34 42  1  0
 34 50  1  0
 35 43  1  0
 35 48  1  0
 36 44  1  0
 36 47  1  0
 49 51  1  0
 49 53  1  0
 49 55  1  0
 50 52  1  0
 50 54  1  0
 50 56  1  0
conformer 65  

    0.0000    0.0000    0.0000 C   0  0  0  0  0  0 
    1.5213    0.0000    0.0000 C   0  0  0  0  0  0 
    2.0781    1.4243    0.0000 C   0  0  0  0  0  0 
    3.6045    1.4841   -0.1210 C   0  0  0  0  0  0 
    4.3325    0.9263    1.1050 C   0  0  0  0  0  0 
    5.8590    0.9846    0.9836 C   0  0  0  0  0  0 
    6.4177    2.4093    0.9818 C   0  0  0  0  0  0 
    7.9482    2.4035    0.9820 C   0  0  0  0  0  0 
    8.5101    3.8262    0.9762 C   0  0  0  0  0  0 
   10.0397    3.8203    0.9769 C   0  0  0  0  0  0 
   10.6015    5.2429    0.9710 C   0  0  0  0  0  0 
   12.1311    5.2370    0.9718 C   0  0  0  0  0  0 
   12.6929    6.6597    0.9658 C   0  0  0  0  0  0 
   14.2234    6.6539    0.9670 C   0  0  0  0  0  0 
   14.7824    8.0784    0.9572 C   0  0  0  0  0  0 
   16.3085    8.1343    1.0721 C   0  0  0  0  0  0 
   17.0313    7.5400   -0.1373 C   0  0  0  0  0  0 
   18.5376    7.7226   -0.0274 C   0  0  0  0  0  0 
   -0.3788   -1.0269    0.0038 H   0  0  0  0  0  0 
   -0.3928    0.5032   -0.8893 H   0  0  0  0  0  0 
   -0.3920    0.5103    0.8856 H   0  0  0  0  0  0 
    1.8802   -0.5409   -0.8831 H   0  0  0  0  0  0 
    1.8699   -0.5467    0.8824 H   0  0  0  0  0  0 
    1.6481    1.9744   -0.8465 H   0  0  0  0  0  0 
    1.7599    1.9477    0.9099 H   0  0  0  0  0  0 
    3.9237    0.9440   -1.0204 H   0  0  0  0  0  0 
    3.8829    2.5339   -0.2659 H   0  0  0  0  0  0 
    4.0141    1.4672    2.0042 H   0  0  0  0  0  0 
    4.0530   -0.1231    1.2507 H   0  0  0  0  0  0 
    6.2883    0.4350    1.8307 H   0  0  0  0  0  0 
    6.1763    0.4600    0.0741 H   0  0  0  0  0  0 
    6.0632    2.9520    0.0987 H   0  0  0  0  0  0 
    6.0530    2.9486    1.8643 H   0  0  0  0  0  0 
    8.3139    1.8684    1.8668 H   0  0  0  0  0  0 
    8.3132    1.8605    0.1016 H   0  0  0  0  0  0 
    8.1444    4.3690    1.8563 H   0  0  0  0  0  0 
    8.1453    4.3617    0.0912 H   0  0  0  0  0  0 
   10.4053    3.2773    0.0969 H   0  0  0  0  0  0 
   10.4045    3.2849    1.8619 H   0  0  0  0  0  0 
   10.2359    5.7859    1.8511 H   0  0  0  0  0  0 
   10.2367    5.7783    0.0860 H   0  0  0  0  0  0 
   12.4966    4.6939    0.0917 H   0  0  0  0  0  0 
   12.4960    4.7017    1.8568 H   0  0  0  0  0  0 
   12.3287    7.1951    0.0805 H   0  0  0  0  0  0 
   12.3266    7.2024    1.8457 H   0  0  0  0  0  0 
   14.5795    6.1043    0.0886 H   0  0  0  0  0  0 
   14.5875    6.1219    1.8542 H   0  0  0  0  0  0 
   14.3564    8.6356    1.8008 H   0  0  0  0  0  0 
   14.4632    8.5956    0.0442 H   0  0  0  0  0  0 
   16.6038    9.1850    1.1845 H   0  0  0  0  0  0 
   16.6278    7.6179    1.9856 H   0  0  0  0  0  0 
   16.8146    6.4700   -0.2233 H   0  0  0  0  0  0 
   16.6775    8.0205   -1.0567 H   0  0  0  0  0  0 
   19.0365    7.2881   -0.8993 H   0  0  0  0  0  0 
   18.9279    7.2294    0.8686 H   0  0  0  0  0  0 
   18.8020    8.7838    0.0210 H   0  0  0  0  0  0 
  1  2  1  0
  1 19  1  0
  1 20  1  0
  1 21  1  0
  2  3  1  0
  2 22  1  0
  2 23  1  0
  3  4  1  0
  3 24  1  0
  3 25  1  0
  4  5  1  0
  4 26  1  0
  4 27  1  0
  5  6  1  0
  5 28  1  0
  5 29  1  0
  6  7  1  0
  6 30  1  0
  6 31  1  0
  7  8  1  0
  7 32  1  0
  7 33  1  0
  8  9  1  0
  8 34  1  0
  8 35  1  0
  9 10  1  0
  9 36  1  0
  9 37  1  0
 10 11  1  0
 10 38  1  0
 10 39  1  0
 11 12  1  0
 11 40  1  0
 11 41  1  0
 12 13  1  0
 12 42  1  0
 12 43  1  0
 13 14  1  0
 13 44  1  0
 13 45  1  0
 14 15  1  0
 14 46  1  0
 14 47  1  0
 15 16  1  0
 15 48  1  0
 15 49  1  0
 16 17  1  0
 16 50  1  0
 16 51  1  0
 17 18  1  0
 17 52  1  0
 17 53  1  0
 18 54  1  0
 18 55  1  0
 18 56  1  0
conformer 66  

    0.0000    0.0000    0.0000 C   0  0  0  0  0  0 
    1.5203    0.0000    0.0000 C   0  0  0  0  0  0 
    2.1327    1.4031    0.0000 C   0  0  0  0  0  0 
    1.7702    2.2869   -1.1986 C   0  0  0  0  0  0 
    2.2082    1.6935   -2.5391 C   0  0  0  0  0  0 
    2.0426    2.6593   -3.7170 C   0  0  0  0  0  0 
    0.6184    3.1641   -3.9719 C   0  0  0  0  0  0 
   -0.4490    2.0818   -4.1625 C   0  0  0  0  0  0 
   -0.1581    1.1386   -5.3319 C   0  0  0  0  0  0 
   -1.3140    0.1807   -5.6419 C   0  0  0  0  0  0 
   -1.7634   -0.7201   -4.4869 C   0  0  0  0  0  0 
   -0.6511   -1.6186   -3.9434 C   0  0  0  0  0  0 
   -1.1760   -2.5492   -2.8484 C   0  0  0  0  0  0 
   -0.0530   -3.4089   -2.2662 C   0  0  0  0  0  0 
   -0.5687   -4.3147   -1.1473 C   0  0  0  0  0  0 
    0.5586   -5.1607   -0.5534 C   0  0  0  0  0  0 
    0.0445   -6.0643    0.5669 C   0  0  0  0  0  0 
    1.1625   -6.9062    1.1607 C   0  0  0  0  0  0 
   -0.4006    0.3922   -0.9390 H   0  0  0  0  0  0 
   -0.3937    0.6028    0.8243 H   0  0  0  0  0  0 
   -0.3750   -1.0214    0.1194 H   0  0  0  0  0  0 
    1.8871   -0.5778   -0.8552 H   0  0  0  0  0  0 
    1.8675   -0.5255    0.8980 H   0  0  0  0  0  0 
    1.8281    1.9228    0.9171 H   0  0  0  0  0  0 
    3.2242    1.3048    0.0512 H   0  0  0  0  0  0 
    0.6919    2.4780   -1.2004 H   0  0  0  0  0  0 
    2.2573    3.2605   -1.0617 H   0  0  0  0  0  0 
    3.2671    1.4128   -2.4780 H   0  0  0  0  0  0 
    1.6561    0.7708   -2.7422 H   0  0  0  0  0  0 
    2.6906    3.5299   -3.5539 H   0  0  0  0  0  0 
    2.4211    2.1711   -4.6231 H   0  0  0  0  0  0 
    0.6361    3.8038   -4.8635 H   0  0  0  0  0  0 
    0.3110    3.8140   -3.1437 H   0  0  0  0  0  0 
   -1.4111    2.5800   -4.3350 H   0  0  0  0  0  0 
   -0.5585    1.5121   -3.2342 H   0  0  0  0  0  0 
    0.7514    0.5604   -5.1377 H   0  0  0  0  0  0 
    0.0412    1.7333   -6.2321 H   0  0  0  0  0  0 
   -2.1785    0.7669   -5.9780 H   0  0  0  0  0  0 
   -1.0220   -0.4498   -6.4911 H   0  0  0  0  0  0 
   -2.1772   -0.1094   -3.6761 H   0  0  0  0  0  0 
   -2.5876   -1.3486   -4.8474 H   0  0  0  0  0  0 
   -0.2251   -2.2139   -4.7599 H   0  0  0  0  0  0 
    0.1576   -1.0064   -3.5310 H   0  0  0  0  0  0 
   -1.9604   -3.1963   -3.2592 H   0  0  0  0  0  0 
   -1.6343   -1.9537   -2.0496 H   0  0  0  0  0  0 
    0.3910   -4.0207   -3.0609 H   0  0  0  0  0  0 
    0.7411   -2.7612   -1.8759 H   0  0  0  0  0  0 
   -1.3550   -4.9714   -1.5391 H   0  0  0  0  0  0 
   -1.0221   -3.7024   -0.3582 H   0  0  0  0  0  0 
    1.3448   -4.5028   -0.1630 H   0  0  0  0  0  0 
    1.0123   -5.7739   -1.3415 H   0  0  0  0  0  0 
   -0.4066   -5.4554    1.3591 H   0  0  0  0  0  0 
   -0.7388   -6.7271    0.1811 H   0  0  0  0  0  0 
    0.7727   -7.5446    1.9598 H   0  0  0  0  0  0 
    1.9479   -6.2725    1.5848 H   0  0  0  0  0  0 
    1.6141   -7.5513    0.4003 H   0  0  0  0  0  0 
  1  2  1  0
  1 19  1  0
  1 20  1  0
  1 21  1  0
  2  3  1  0
  2 22  1  0
  2 23  1  0
  3  4  1  0
  3 24  1  0
  3 25  1  0
  4  5  1  0
  4 26  1  0
  4 27  1  0
  5  6  1  0
  5 28  1  0
  5 29  1  0
  6  7  1  0
  6 30  1  0
  6 31  1  0
  7  8  1  0
  7 32  1  0
  7 33  1  0
  8  9  1  0
  8 34  1  0
  8 35  1  0
  9 10  1  0
  9 36  1  0
  9 37  1  0
 10 11  1  0
 10 38  1  0
 10 39  1  0
 11 12  1  0
 11 40  1  0
 11 41  1  0
 12 13  1  0
 12 42  1  0
 12 43  1  0
 13 14  1  0
 13 44  1  0
 13 45  1  0
 14 15  1  0
 14 46  1  0
 14 47  1  0
 15 16  1  0
 15 48  1  0
 15 49  1  0
 16 17  1  0
 16 50  1  0
 16 51  1  0
 17 18  1  0
 17 52  1  0
 17 53  1  0
 18 54  1  0
 18 55  1  0
 18 56  1  0
conformer 67  

    0.0000    0.0000    0.0000 C   0  0  0  0  0  0 
    1.5206    0.0000    0.0000 C   0  0  0  0  0  0 
    2.1329    1.4028    0.0000 C   0  0  0  0  0  0 
    1.7569    2.2926   -1.1887 C   0  0  0  0  0  0 
    2.1802    1.7139   -2.5403 C   0  0  0  0  0  0 
    1.8824    2.6926   -3.6796 C   0  0  0  0  0  0 
    2.2959    2.1096   -5.0324 C   0  0  0  0  0  0 
    2.1240    3.0893   -6.1974 C   0  0  0  0  0  0 
    0.7012    3.6065   -6.4310 C   0  0  0  0  0  0 
   -0.3110    2.4966   -6.7213 C   0  0  0  0  0  0 
   -1.6863    3.0761   -7.0602 C   0  0  0  0  0  0 
   -2.7018    1.9682   -7.3450 C   0  0  0  0  0  0 
   -4.0764    2.5471   -7.6836 C   0  0  0  0  0  0 
   -5.0919    1.4393   -7.9682 C   0  0  0  0  0  0 
   -6.4666    2.0182   -8.3068 C   0  0  0  0  0  0 
   -7.4822    0.9104   -8.5914 C   0  0  0  0  0  0 
   -8.8558    1.4890   -8.9298 C   0  0  0  0  0  0 
   -9.8684    0.3909   -9.2134 C   0  0  0  0  0  0 
   -0.3932    0.5913    0.8330 H   0  0  0  0  0  0 
   -0.4009    0.4058   -0.9335 H   0  0  0  0  0  0 
   -0.3754   -1.0231    0.1040 H   0  0  0  0  0  0 
    1.8685   -0.5265    0.8971 H   0  0  0  0  0  0 
    1.8869   -0.5769   -0.8561 H   0  0  0  0  0  0 
    3.2250    1.3045    0.0386 H   0  0  0  0  0  0 
    1.8381    1.9174    0.9231 H   0  0  0  0  0  0 
    2.2426    3.2667   -1.0488 H   0  0  0  0  0  0 
    0.6779    2.4852   -1.1877 H   0  0  0  0  0  0 
    3.2526    1.4855   -2.5226 H   0  0  0  0  0  0 
    1.6494    0.7742   -2.7295 H   0  0  0  0  0  0 
    0.8111    2.9225   -3.6811 H   0  0  0  0  0  0 
    2.4183    3.6335   -3.5058 H   0  0  0  0  0  0 
    1.7336    1.1895   -5.2289 H   0  0  0  0  0  0 
    3.3531    1.8187   -4.9888 H   0  0  0  0  0  0 
    2.4781    2.6013   -7.1141 H   0  0  0  0  0  0 
    2.7827    3.9516   -6.0348 H   0  0  0  0  0  0 
    0.7289    4.2977   -7.2829 H   0  0  0  0  0  0 
    0.3694    4.1969   -5.5692 H   0  0  0  0  0  0 
   -0.4059    1.8379   -5.8508 H   0  0  0  0  0  0 
    0.0454    1.8833   -7.5576 H   0  0  0  0  0  0 
   -1.6036    3.7319   -7.9354 H   0  0  0  0  0  0 
   -2.0402    3.6933   -6.2254 H   0  0  0  0  0  0 
   -2.3474    1.3508   -8.1793 H   0  0  0  0  0  0 
   -2.7850    1.3123   -6.4698 H   0  0  0  0  0  0 
   -4.4306    3.1647   -6.8492 H   0  0  0  0  0  0 
   -3.9933    3.2029   -8.5588 H   0  0  0  0  0  0 
   -5.1750    0.7835   -7.0929 H   0  0  0  0  0  0 
   -4.7377    0.8217   -8.8026 H   0  0  0  0  0  0 
   -6.8208    2.6357   -7.4724 H   0  0  0  0  0  0 
   -6.3835    2.6740   -9.1821 H   0  0  0  0  0  0 
   -7.1281    0.2927   -9.4257 H   0  0  0  0  0  0 
   -7.5653    0.2544   -7.7163 H   0  0  0  0  0  0 
   -8.7791    2.1424   -9.8066 H   0  0  0  0  0  0 
   -9.2164    2.1042   -8.0971 H   0  0  0  0  0  0 
   -9.5531   -0.2237  -10.0626 H   0  0  0  0  0  0 
   -9.9928   -0.2622   -8.3436 H   0  0  0  0  0  0 
  -10.8433    0.8269   -9.4529 H   0  0  0  0  0  0 
  1  2  1  0
  1 19  1  0
  1 20  1  0
  1 21  1  0
  2  3  1  0
  2 22  1  0
  2 23  1  0
  3  4  1  0
  3 24  1  0
  3 25  1  0
  4  5  1  0
  4 26  1  0
  4 27  1  0
  5  6  1  0
  5 28  1  0
  5 29  1  0
  6  7  1  0
  6 30  1  0
  6 31  1  0
  7  8  1  0
  7 32  1  0
  7 33  1  0
  8  9  1  0
  8 34  1  0
  8 35  1  0
  9 10  1  0
  9 36  1  0
  9 37  1  0
 10 11  1  0
 10 38  1  0
 10 39  1  0
 11 12  1  0
 11 40  1  0
 11 41  1  0
 12 13  1  0
 12 42  1  0
 12 43  1  0
 13 14  1  0
 13 44  1  0
 13 45  1  0
 14 15  1  0
 14 46  1  0
 14 47  1  0
 15 16  1  0
 15 48  1  0
 15 49  1  0
 16 17  1  0
 16 50  1  0
 16 51  1  0
 17 18  1  0
 17 52  1  0
 17 53  1  0
 18 54  1  0
 18 55  1  0
 18 56  1  0
conformer 68  

    0.0000    0.0000    0.0000 H   0  0  0  0  0  0 
   -0.7692   -7.9804    3.6292 H   0  0  0  0  0  0 
    3.5291    1.2715    0.9068 H   0  0  0  0  0  0 
   -3.2352   -6.2592    3.9577 H   0  0  0  0  0  0 
    3.0857    1.6693   -0.0132 C   0  0  0  0  0  0 
   -2.7627   -6.6238    4.8780 C   0  0  0  0  0  0 
    1.0974    0.0000    0.0000 C   0  0  0  0  0  0 
   -0.5791   -6.8997    3.6398 C   0  0  0  0  0  0 
   -1.2709   -6.2831    4.8572 C   0  0  0  0  0  0 
    1.5687    1.4575    0.0000 C   0  0  0  0  0  0 
    1.1335    1.9612   -0.8722 H   0  0  0  0  0  0 
   -0.7972   -6.6514    5.7752 H   0  0  0  0  0  0 
    3.2757    2.7501   -0.0019 H   0  0  0  0  0  0 
   -2.8911   -7.7129    4.8983 H   0  0  0  0  0  0 
   -1.0217   -6.5024    2.7192 H   0  0  0  0  0  0 
    1.4030   -0.4942   -0.9293 H   0  0  0  0  0  0 
    1.2358   -2.5000    3.3423 H   0  0  0  0  0  0 
    1.1821   -4.9483    1.4974 H   0  0  0  0  0  0 
    0.9379   -6.6879    3.6277 C   0  0  0  0  0  0 
    1.5965   -0.8020    1.2035 C   0  0  0  0  0  0 
    3.7767    1.0538   -1.2315 C   0  0  0  0  0  0 
   -3.4580   -6.0039    6.0913 C   0  0  0  0  0  0 
    2.6895   -0.8750    1.1789 H   0  0  0  0  0  0 
    1.3501   -7.1932    2.7452 H   0  0  0  0  0  0 
    3.3019    1.4221   -2.1489 H   0  0  0  0  0  0 
   -3.3303   -4.9147    6.0714 H   0  0  0  0  0  0 
    1.1570    1.9625    0.8829 H   0  0  0  0  0  0 
   -1.1536   -5.1937    4.8440 H   0  0  0  0  0  0 
    5.7464    1.0290   -0.3381 H   0  0  0  0  0  0 
   -5.4264   -5.9789    5.1960 H   0  0  0  0  0  0 
    0.9103   -4.4286    2.4240 C   0  0  0  0  0  0 
    1.5041   -3.0181    2.4136 C   0  0  0  0  0  0 
    5.2672    1.3953   -1.2536 C   0  0  0  0  0  0 
   -4.9479   -6.3442    6.1122 C   0  0  0  0  0  0 
    1.4093   -5.2305    3.6276 C   0  0  0  0  0  0 
    1.0026   -2.2123    1.2140 C   0  0  0  0  0  0 
    1.3248   -0.2822    2.1301 H   0  0  0  0  0  0 
    1.3725   -7.1914    4.5003 H   0  0  0  0  0  0 
   -2.9850   -6.3679    7.0116 H   0  0  0  0  0  0 
    3.6600   -0.0357   -1.2190 H   0  0  0  0  0  0 
    5.4003    2.4831   -1.2771 H   0  0  0  0  0  0 
   -5.0813   -7.4321    6.1364 H   0  0  0  0  0  0 
    2.5067   -5.2305    3.6277 H   0  0  0  0  0  0 
   -0.0920   -2.1502    1.2454 H   0  0  0  0  0  0 
   -0.1828   -4.3555    2.4485 H   0  0  0  0  0  0 
    2.5987   -3.0802    2.3822 H   0  0  0  0  0  0 
    1.2709   -2.7305    0.2852 H   0  0  0  0  0  0 
    1.1036   -4.7362    4.5569 H   0  0  0  0  0  0 
    5.9612    0.7824   -2.4596 C   0  0  0  0  0  0 
   -5.6429   -5.7297    7.3168 C   0  0  0  0  0  0 
    5.8753   -0.3088   -2.4491 H   0  0  0  0  0  0 
   -5.5558   -4.6386    7.3055 H   0  0  0  0  0  0 
    7.0251    1.0394   -2.4558 H   0  0  0  0  0  0 
   -6.7070   -5.9857    7.3118 H   0  0  0  0  0  0 
    5.5255    1.1527   -3.3930 H   0  0  0  0  0  0 
   -5.2088   -6.0998    8.2511 H   0  0  0  0  0  0 
  1  7  1  0
  2  8  1  0
  3  5  1  0
  4  6  1  0
  5 10  1  0
  5 13  1  0
  5 21  1  0
  6  9  1  0
  6 14  1  0
  6 22  1  0
  7 10  1  0
  7 16  1  0
  7 20  1  0
  8  9  1  0
  8 15  1  0
  8 19  1  0
  9 12  1  0
  9 28  1  0
 10 11  1  0
 10 27  1  0
 17 32  1  0
 18 31  1  0
 19 24  1  0
 19 35  1  0
 19 38  1  0
 20 23  1  0
 20 36  1  0
 20 37  1  0
 21 25  1  0
 21 33  1  0
 21 40  1  0
 22 26  1  0
 22 34  1  0
 22 39  1  0
 29 33  1  0
 30 34  1  0
 31 32  1  0
 31 35  1  0
 31 45  1  0
 32 36  1  0
 32 46  1  0
 33 41  1  0
 33 49  1  0
 34 42  1  0
 34 50  1  0
 35 43  1  0
 35 48  1  0
 36 44  1  0
 36 47  1  0
 49 51  1  0
 49 53  1  0
 49 55  1  0
 50 52  1  0
 50 54  1  0
 50 56  1  0
conformer 69  

    0.0000    0.0000    0.0000 C   0  0  0  0  0  0 
    1.5211    0.0000   -0.0000 C   0  0  0  0  0  0 
    2.0785    1.4236    0.0000 C   0  0  0  0  0  0 
    3.6038    1.4809    0.1311 C   0  0  0  0  0  0 
    4.3384    0.8367   -1.0470 C   0  0  0  0  0  0 
    5.8469    1.1074   -1.0441 C   0  0  0  0  0  0 
    6.6078    0.6282    0.1968 C   0  0  0  0  0  0 
    6.4908   -0.8790    0.4357 C   0  0  0  0  0  0 
    7.4280   -1.3924    1.5343 C   0  0  0  0  0  0 
    7.2340   -0.7675    2.9201 C   0  0  0  0  0  0 
    5.8204   -0.8704    3.5017 C   0  0  0  0  0  0 
    5.3471   -2.3138    3.6896 C   0  0  0  0  0  0 
    4.0028   -2.4169    4.4174 C   0  0  0  0  0  0 
    2.8339   -1.8550    3.6053 C   0  0  0  0  0  0 
    1.5010   -2.0707    4.3254 C   0  0  0  0  0  0 
    0.3351   -1.5141    3.5071 C   0  0  0  0  0  0 
   -0.9996   -1.7181    4.2221 C   0  0  0  0  0  0 
   -2.1564   -1.1649    3.4049 C   0  0  0  0  0  0 
   -0.3790   -1.0268    0.0022 H   0  0  0  0  0  0 
   -0.3919    0.5054   -0.8884 H   0  0  0  0  0  0 
   -0.3931    0.5083    0.8862 H   0  0  0  0  0  0 
    1.8817   -0.5406    0.8816 H   0  0  0  0  0  0 
    1.8709   -0.5459   -0.8827 H   0  0  0  0  0  0 
    1.6429    1.9805    0.8390 H   0  0  0  0  0  0 
    1.7690    1.9414   -0.9160 H   0  0  0  0  0  0 
    3.8993    0.9973    1.0689 H   0  0  0  0  0  0 
    3.9007    2.5340    0.2087 H   0  0  0  0  0  0 
    4.1611   -0.2441   -1.0587 H   0  0  0  0  0  0 
    3.9266    1.2285   -1.9854 H   0  0  0  0  0  0 
    6.0135    2.1861   -1.1563 H   0  0  0  0  0  0 
    6.2846    0.6359   -1.9329 H   0  0  0  0  0  0 
    7.6655    0.8896    0.0668 H   0  0  0  0  0  0 
    6.2590    1.1807    1.0756 H   0  0  0  0  0  0 
    6.7352   -1.4094   -0.4931 H   0  0  0  0  0  0 
    5.4572   -1.1455    0.6810 H   0  0  0  0  0  0 
    8.4658   -1.2188    1.2227 H   0  0  0  0  0  0 
    7.3165   -2.4807    1.6075 H   0  0  0  0  0  0 
    7.9384   -1.2436    3.6138 H   0  0  0  0  0  0 
    7.5195    0.2907    2.8834 H   0  0  0  0  0  0 
    5.1220   -0.3195    2.8645 H   0  0  0  0  0  0 
    5.8158   -0.3637    4.4748 H   0  0  0  0  0  0 
    5.2685   -2.8183    2.7200 H   0  0  0  0  0  0 
    6.0967   -2.8618    4.2736 H   0  0  0  0  0  0 
    3.8116   -3.4753    4.6337 H   0  0  0  0  0  0 
    4.0656   -1.9033    5.3844 H   0  0  0  0  0  0 
    2.8030   -2.3416    2.6230 H   0  0  0  0  0  0 
    2.9763   -0.7825    3.4324 H   0  0  0  0  0  0 
    1.5299   -1.5808    5.3062 H   0  0  0  0  0  0 
    1.3467   -3.1420    4.5025 H   0  0  0  0  0  0 
    0.3056   -2.0096    2.5292 H   0  0  0  0  0  0 
    0.4931   -0.4443    3.3238 H   0  0  0  0  0  0 
   -0.9790   -1.2216    5.1991 H   0  0  0  0  0  0 
   -1.1657   -2.7863    4.4039 H   0  0  0  0  0  0 
   -3.1024   -1.3216    3.9325 H   0  0  0  0  0  0 
   -2.2230   -1.6626    2.4322 H   0  0  0  0  0  0 
   -2.0368   -0.0904    3.2332 H   0  0  0  0  0  0 
  1  2  1  0
  1 19  1  0
  1 20  1  0
  1 21  1  0
  2  3  1  0
  2 22  1  0
  2 23  1  0
  3  4  1  0
  3 24  1  0
  3 25  1  0
  4  5  1  0
  4 26  1  0
  4 27  1  0
  5  6  1  0
  5 28  1  0
  5 29  1  0
  6  7  1  0
  6 30  1  0
  6 31  1  0
  7  8  1  0
  7 32  1  0
  7 33  1  0
  8  9  1  0
  8 34  1  0
  8 35  1  0
  9 10  1  0
  9 36  1  0
  9 37  1  0
 10 11  1  0
 10 38  1  0
 10 39  1  0
 11 12  1  0
 11 40  1  0
 11 41  1  0
 12 13  1  0
 12 42  1  0
 12 43  1  0
 13 14  1  0
 13 44  1  0
 13 45  1  0
 14 15  1  0
 14 46  1  0
 14 47  1  0
 15 16  1  0
 15 48  1  0
 15 49  1  0
 16 17  1  0
 16 50  1  0
 16 51  1  0
 17 18  1  0
 17 52  1  0
 17 53  1  0
 18 54  1  0
 18 55  1  0
 18 56  1  0
conformer 70  

    0.0000    0.0000    0.0000 C   0  0  0  0  0  0 
    1.5212    0.0000    0.0000 C   0  0  0  0  0  0 
    2.0782    1.4241    0.0000 C   0  0  0  0  0  0 
    3.6042    1.4808   -0.1151 C   0  0  0  0  0  0 
    4.3280    0.8953    1.0995 C   0  0  0  0  0  0 
    5.8436    1.0800    0.9832 C   0  0  0  0  0  0 
    6.5679    0.4873    2.1937 C   0  0  0  0  0  0 
    8.0792    0.7350    2.1795 C   0  0  0  0  0  0 
    8.8378    0.1516    0.9829 C   0  0  0  0  0  0 
    8.6669   -1.3536    0.7569 C   0  0  0  0  0  0 
    9.1446   -2.2033    1.9362 C   0  0  0  0  0  0 
    9.0491   -3.6969    1.6168 C   0  0  0  0  0  0 
    9.5221   -4.5491    2.7957 C   0  0  0  0  0  0 
    9.4268   -6.0420    2.4765 C   0  0  0  0  0  0 
    9.8995   -6.8943    3.6554 C   0  0  0  0  0  0 
    9.8042   -8.3871    3.3363 C   0  0  0  0  0  0 
   10.2766   -9.2387    4.5144 C   0  0  0  0  0  0 
   10.1834  -10.7235    4.2012 C   0  0  0  0  0  0 
   -0.3928    0.5033   -0.8893 H   0  0  0  0  0  0 
   -0.3920    0.5102    0.8856 H   0  0  0  0  0  0 
   -0.3788   -1.0269    0.0037 H   0  0  0  0  0  0 
    1.8803   -0.5411   -0.8829 H   0  0  0  0  0  0 
    1.8705   -0.5461    0.8826 H   0  0  0  0  0  0 
    1.6515    1.9751   -0.8474 H   0  0  0  0  0  0 
    1.7581    1.9475    0.9092 H   0  0  0  0  0  0 
    3.9240    0.9582   -1.0248 H   0  0  0  0  0  0 
    3.8984    2.5310   -0.2347 H   0  0  0  0  0  0 
    3.9674    1.3835    2.0128 H   0  0  0  0  0  0 
    4.1047   -0.1735    1.1911 H   0  0  0  0  0  0 
    6.1925    0.5985    0.0628 H   0  0  0  0  0  0 
    6.0785    2.1481    0.9017 H   0  0  0  0  0  0 
    6.3627   -0.5871    2.2613 H   0  0  0  0  0  0 
    6.1602    0.9357    3.1086 H   0  0  0  0  0  0 
    8.5064    0.3386    3.1083 H   0  0  0  0  0  0 
    8.2601    1.8172    2.2056 H   0  0  0  0  0  0 
    9.9053    0.3701    1.1141 H   0  0  0  0  0  0 
    8.5354    0.6781    0.0699 H   0  0  0  0  0  0 
    7.6195   -1.5844    0.5315 H   0  0  0  0  0  0 
    9.2408   -1.6285   -0.1372 H   0  0  0  0  0  0 
   10.1825   -1.9452    2.1786 H   0  0  0  0  0  0 
    8.5397   -1.9882    2.8242 H   0  0  0  0  0  0 
    8.0117   -3.9539    1.3704 H   0  0  0  0  0  0 
    9.6575   -3.9236    0.7328 H   0  0  0  0  0  0 
    8.9137   -4.3231    3.6799 H   0  0  0  0  0  0 
   10.5593   -4.2916    3.0423 H   0  0  0  0  0  0 
    8.3895   -6.2994    2.2298 H   0  0  0  0  0  0 
   10.0352   -6.2682    1.5924 H   0  0  0  0  0  0 
    9.2910   -6.6681    4.5395 H   0  0  0  0  0  0 
   10.9367   -6.6369    3.9022 H   0  0  0  0  0  0 
   10.4125   -8.6135    2.4521 H   0  0  0  0  0  0 
    8.7670   -8.6447    3.0894 H   0  0  0  0  0  0 
   11.3145   -8.9881    4.7627 H   0  0  0  0  0  0 
    9.6689   -9.0192    5.4000 H   0  0  0  0  0  0 
   10.5260  -11.3136    5.0570 H   0  0  0  0  0  0 
   10.8061  -10.9824    3.3389 H   0  0  0  0  0  0 
    9.1514  -11.0138    3.9797 H   0  0  0  0  0  0 
  1  2  1  0
  1 19  1  0
  1 20  1  0
  1 21  1  0
  2  3  1  0
  2 22  1  0
  2 23  1  0
  3  4  1  0
  3 24  1  0
  3 25  1  0
  4  5  1  0
  4 26  1  0
  4 27  1  0
  5  6  1  0
  5 28  1  0
  5 29  1  0
  6  7  1  0
  6 30  1  0
  6 31  1  0
  7  8  1  0
  7 32  1  0
  7 33  1  0
  8  9  1  0
  8 34  1  0
  8 35  1  0
  9 10  1  0
  9 36  1  0
  9 37  1  0
 10 11  1  0
 10 38  1  0
 10 39  1  0
 11 12  1  0
 11 40  1  0
 11 41  1  0
 12 13  1  0
 12 42  1  0
 12 43  1  0
 13 14  1  0
 13 44  1  0
 13 45  1  0
 14 15  1  0
 14 46  1  0
 14 47  1  0
 15 16  1  0
 15 48  1  0
 15 49  1  0
 16 17  1  0
 16 50  1  0
 16 51  1  0
 17 18  1  0
 17 52  1  0
 17 53  1  0
 18 54  1  0
 18 55  1  0
 18 56  1  0
conformer 71  

    0.0000    0.0000    0.0000 C   0  0  0  0  0  0 
    1.5212    0.0000    0.0000 C   0  0  0  0  0  0 
    2.0782    1.4241    0.0000 C   0  0  0  0  0  0 
    3.6042    1.4810    0.1151 C   0  0  0  0  0  0 
    4.3281    0.8956   -1.0995 C   0  0  0  0  0  0 
    5.8436    1.0816   -0.9838 C   0  0  0  0  0  0 
    6.5674    0.4964   -2.1983 C   0  0  0  0  0  0 
    8.0935    0.5627   -2.0870 C   0  0  0  0  0  0 
    8.6905    1.9675   -1.9531 C   0  0  0  0  0  0 
    8.3172    2.9571   -3.0608 C   0  0  0  0  0  0 
    8.7630    2.5068   -4.4535 C   0  0  0  0  0  0 
    8.4598    3.5769   -5.5047 C   0  0  0  0  0  0 
    8.9006    3.1278   -6.8989 C   0  0  0  0  0  0 
    8.5976    4.1974   -7.9495 C   0  0  0  0  0  0 
    9.0382    3.7482   -9.3437 C   0  0  0  0  0  0 
    8.7353    4.8177  -10.3944 C   0  0  0  0  0  0 
    9.1755    4.3688  -11.7876 C   0  0  0  0  0  0 
    8.8761    5.4293  -12.8351 C   0  0  0  0  0  0 
   -0.3788   -1.0269   -0.0037 H   0  0  0  0  0  0 
   -0.3928    0.5033    0.8893 H   0  0  0  0  0  0 
   -0.3920    0.5102   -0.8856 H   0  0  0  0  0  0 
    1.8803   -0.5411    0.8829 H   0  0  0  0  0  0 
    1.8705   -0.5461   -0.8826 H   0  0  0  0  0  0 
    1.7581    1.9475   -0.9092 H   0  0  0  0  0  0 
    1.6514    1.9750    0.8474 H   0  0  0  0  0  0 
    3.8981    2.5313    0.2348 H   0  0  0  0  0  0 
    3.9242    0.9584    1.0248 H   0  0  0  0  0  0 
    3.9678    1.3835   -2.0131 H   0  0  0  0  0  0 
    4.1046   -0.1731   -1.1907 H   0  0  0  0  0  0 
    6.2044    0.5937   -0.0703 H   0  0  0  0  0  0 
    6.0671    2.1503   -0.8924 H   0  0  0  0  0  0 
    6.2335    1.0034   -3.1108 H   0  0  0  0  0  0 
    6.2821   -0.5572   -2.3109 H   0  0  0  0  0  0 
    8.5290    0.0652   -2.9618 H   0  0  0  0  0  0 
    8.4104   -0.0287   -1.2186 H   0  0  0  0  0  0 
    9.7834    1.8735   -1.9169 H   0  0  0  0  0  0 
    8.3958    2.3965   -0.9880 H   0  0  0  0  0  0 
    8.7905    3.9194   -2.8280 H   0  0  0  0  0  0 
    7.2364    3.1382   -3.0561 H   0  0  0  0  0  0 
    9.8390    2.2953   -4.4445 H   0  0  0  0  0  0 
    8.2510    1.5785   -4.7304 H   0  0  0  0  0  0 
    7.3841    3.7911   -5.5105 H   0  0  0  0  0  0 
    8.9740    4.5088   -5.2397 H   0  0  0  0  0  0 
    9.9761    2.9131   -6.8926 H   0  0  0  0  0  0 
    8.3863    2.1961   -7.1644 H   0  0  0  0  0  0 
    9.1120    5.1291   -7.6841 H   0  0  0  0  0  0 
    7.5221    4.4121   -7.9555 H   0  0  0  0  0  0 
    8.5238    2.8165   -9.6091 H   0  0  0  0  0  0 
   10.1137    3.5334   -9.3377 H   0  0  0  0  0  0 
    7.6597    5.0327  -10.4005 H   0  0  0  0  0  0 
    9.2494    5.7495  -10.1291 H   0  0  0  0  0  0 
    8.6612    3.4397  -12.0594 H   0  0  0  0  0  0 
   10.2510    4.1565  -11.7880 H   0  0  0  0  0  0 
    7.8033    5.6418  -12.8827 H   0  0  0  0  0  0 
    9.4019    6.3626  -12.6099 H   0  0  0  0  0  0 
    9.1989    5.0875  -13.8235 H   0  0  0  0  0  0 
  1  2  1  0
  1 19  1  0
  1 20  1  0
  1 21  1  0
  2  3  1  0
  2 22  1  0
  2 23  1  0
  3  4  1  0
  3 24  1  0
  3 25  1  0
  4  5  1  0
  4 26  1  0
  4 27  1  0
  5  6  1  0
  5 28  1  0
  5 29  1  0
  6  7  1  0
  6 30  1  0
  6 31  1  0
  7  8  1  0
  7 32  1  0
  7 33  1  0
  8  9  1  0
  8 34  1  0
  8 35  1  0
  9 10  1  0
  9 36  1  0
  9 37  1  0
 10 11  1  0
 10 38  1  0
 10 39  1  0
 11 12  1  0
 11 40  1  0
 11 41  1  0
 12 13  1  0
 12 42  1  0
 12 43  1  0
 13 14  1  0
 13 44  1  0
 13 45  1  0
 14 15  1  0
 14 46  1  0
 14 47  1  0
 15 16  1  0
 15 48  1  0
 15 49  1  0
 16 17  1  0
 16 50  1  0
 16 51  1  0
 17 18  1  0
 17 52  1  0
 17 53  1  0
 18 54  1  0
 18 55  1  0
 18 56  1  0
conformer 72  

    0.0000    0.0000    0.0000 C   0  0  0  0  0  0 
    1.5211    0.0000   -0.0000 C   0  0  0  0  0  0 
    2.0781    1.4239    0.0000 C   0  0  0  0  0  0 
    3.6050    1.4795   -0.1061 C   0  0  0  0  0  0 
    4.3758    0.7910    1.0251 C   0  0  0  0  0  0 
    4.0476    1.2713    2.4419 C   0  0  0  0  0  0 
    4.3353    2.7580    2.6616 C   0  0  0  0  0  0 
    4.0898    3.1602    4.1185 C   0  0  0  0  0  0 
    4.3697    4.6488    4.3364 C   0  0  0  0  0  0 
    4.2497    5.0831    5.8000 C   0  0  0  0  0  0 
    2.8255    4.9804    6.3503 C   0  0  0  0  0  0 
    2.7410    5.5343    7.7745 C   0  0  0  0  0  0 
    1.3192    5.4292    8.3289 C   0  0  0  0  0  0 
    1.2347    5.9832    9.7521 C   0  0  0  0  0  0 
   -0.1870    5.8781   10.3065 C   0  0  0  0  0  0 
   -0.2716    6.4321   11.7297 C   0  0  0  0  0  0 
   -1.6923    6.3270   12.2837 C   0  0  0  0  0  0 
   -1.7807    6.8768   13.6984 C   0  0  0  0  0  0 
   -0.3928    0.5044   -0.8886 H   0  0  0  0  0  0 
   -0.3789   -1.0268    0.0026 H   0  0  0  0  0  0 
   -0.3919    0.5092    0.8863 H   0  0  0  0  0  0 
    1.8805   -0.5408   -0.8830 H   0  0  0  0  0  0 
    1.8708   -0.5464    0.8824 H   0  0  0  0  0  0 
    1.7427    1.9552    0.8980 H   0  0  0  0  0  0 
    1.6595    1.9712   -0.8541 H   0  0  0  0  0  0 
    3.9125    2.5302   -0.1677 H   0  0  0  0  0  0 
    3.9099    1.0229   -1.0563 H   0  0  0  0  0  0 
    5.4490    0.9322    0.8440 H   0  0  0  0  0  0 
    4.2044   -0.2908    0.9749 H   0  0  0  0  0  0 
    2.9997    1.0555    2.6796 H   0  0  0  0  0  0 
    4.6493    0.6831    3.1463 H   0  0  0  0  0  0 
    5.3757    2.9743    2.3908 H   0  0  0  0  0  0 
    3.6962    3.3652    2.0109 H   0  0  0  0  0  0 
    4.7334    2.5649    4.7774 H   0  0  0  0  0  0 
    3.0515    2.9301    4.3821 H   0  0  0  0  0  0 
    3.6902    5.2481    3.7181 H   0  0  0  0  0  0 
    5.3879    4.8749    3.9960 H   0  0  0  0  0  0 
    4.5881    6.1240    5.8755 H   0  0  0  0  0  0 
    4.9300    4.4848    6.4181 H   0  0  0  0  0  0 
    2.4983    3.9347    6.3536 H   0  0  0  0  0  0 
    2.1387    5.5350    5.6996 H   0  0  0  0  0  0 
    3.4307    4.9822    8.4245 H   0  0  0  0  0  0 
    3.0604    6.5835    7.7806 H   0  0  0  0  0  0 
    0.6297    5.9808    7.6784 H   0  0  0  0  0  0 
    0.9994    4.3801    8.3236 H   0  0  0  0  0  0 
    1.9244    5.4317   10.4026 H   0  0  0  0  0  0 
    1.5544    7.0324    9.7575 H   0  0  0  0  0  0 
   -0.5067    4.8289   10.3012 H   0  0  0  0  0  0 
   -0.8767    6.4297    9.6561 H   0  0  0  0  0  0 
    0.4181    5.8807   12.3804 H   0  0  0  0  0  0 
    0.0482    7.4813   11.7353 H   0  0  0  0  0  0 
   -2.3853    6.8801   11.6391 H   0  0  0  0  0  0 
   -2.0154    5.2795   12.2842 H   0  0  0  0  0  0 
   -1.4947    7.9330   13.7274 H   0  0  0  0  0  0 
   -2.8049    6.7917   14.0748 H   0  0  0  0  0  0 
   -1.1227    6.3235   14.3761 H   0  0  0  0  0  0 
  1  2  1  0
  1 19  1  0
  1 20  1  0
  1 21  1  0
  2  3  1  0
  2 22  1  0
  2 23  1  0
  3  4  1  0
  3 24  1  0
  3 25  1  0
  4  5  1  0
  4 26  1  0
  4 27  1  0
  5  6  1  0
  5 28  1  0
  5 29  1  0
  6  7  1  0
  6 30  1  0
  6 31  1  0
  7  8  1  0
  7 32  1  0
  7 33  1  0
  8  9  1  0
  8 34  1  0
  8 35  1  0
  9 10  1  0
  9 36  1  0
  9 37  1  0
 10 11  1  0
 10 38  1  0
 10 39  1  0
 11 12  1  0
 11 40  1  0
 11 41  1  0
 12 13  1  0
 12 42  1  0
 12 43  1  0
 13 14  1  0
 13 44  1  0
 13 45  1  0
 14 15  1  0
 14 46  1  0
 14 47  1  0
 15 16  1  0
 15 48  1  0
 15 49  1  0
 16 17  1  0
 16 50  1  0
 16 51  1  0
 17 18  1  0
 17 52  1  0
 17 53  1  0
 18 54  1  0
 18 55  1  0
 18 56  1  0
conformer 73  

    0.0000    0.0000    0.0000 C   0  0  0  0  0  0 
    1.5202    0.0000    0.0000 C   0  0  0  0  0  0 
    2.0797    1.4224   -0.0000 C   0  0  0  0  0  0 
    3.6087    1.4188    0.0286 C   0  0  0  0  0  0 
    4.1699    2.8417   -0.0115 C   0  0  0  0  0  0 
    5.6964    2.8370    0.0879 C   0  0  0  0  0  0 
    6.3293    4.2105   -0.1539 C   0  0  0  0  0  0 
    5.8636    5.3367    0.7731 C   0  0  0  0  0  0 
    6.1320    5.0594    2.2539 C   0  0  0  0  0  0 
    5.7680    6.2726    3.1138 C   0  0  0  0  0  0 
    6.0885    6.0854    4.5997 C   0  0  0  0  0  0 
    5.3611    4.9303    5.2958 C   0  0  0  0  0  0 
    3.8367    5.0591    5.2485 C   0  0  0  0  0  0 
    3.1148    4.0290    6.1235 C   0  0  0  0  0  0 
    3.3744    2.5612    5.7684 C   0  0  0  0  0  0 
    2.9340    2.1946    4.3489 C   0  0  0  0  0  0 
    3.0253    0.6936    4.0650 C   0  0  0  0  0  0 
    4.4538    0.1721    4.0380 C   0  0  0  0  0  0 
   -0.3790   -1.0268   -0.0026 H   0  0  0  0  0  0 
   -0.3920    0.5045    0.8889 H   0  0  0  0  0  0 
   -0.3924    0.5094   -0.8859 H   0  0  0  0  0  0 
    1.8801   -0.5409   -0.8830 H   0  0  0  0  0  0 
    1.8794   -0.5440    0.8810 H   0  0  0  0  0  0 
    1.7289    1.9540   -0.8929 H   0  0  0  0  0  0 
    1.6986    1.9684    0.8717 H   0  0  0  0  0  0 
    3.9915    0.8507   -0.8279 H   0  0  0  0  0  0 
    3.9579    0.9097    0.9343 H   0  0  0  0  0  0 
    3.7448    3.4213    0.8158 H   0  0  0  0  0  0 
    3.8607    3.3285   -0.9442 H   0  0  0  0  0  0 
    6.1049    2.1429   -0.6575 H   0  0  0  0  0  0 
    6.0015    2.4494    1.0670 H   0  0  0  0  0  0 
    6.1291    4.5130   -1.1894 H   0  0  0  0  0  0 
    7.4186    4.1089   -0.0699 H   0  0  0  0  0  0 
    4.7958    5.5320    0.6198 H   0  0  0  0  0  0 
    6.3885    6.2542    0.4784 H   0  0  0  0  0  0 
    7.1906    4.8124    2.3972 H   0  0  0  0  0  0 
    5.5462    4.1920    2.5739 H   0  0  0  0  0  0 
    4.7073    6.5162    2.9848 H   0  0  0  0  0  0 
    6.3284    7.1453    2.7552 H   0  0  0  0  0  0 
    7.1692    5.9338    4.7139 H   0  0  0  0  0  0 
    5.8525    7.0196    5.1247 H   0  0  0  0  0  0 
    5.6767    3.9794    4.8540 H   0  0  0  0  0  0 
    5.6865    4.9075    6.3434 H   0  0  0  0  0  0 
    3.5507    6.0594    5.5971 H   0  0  0  0  0  0 
    3.4795    4.9773    4.2166 H   0  0  0  0  0  0 
    3.4031    4.1884    7.1701 H   0  0  0  0  0  0 
    2.0362    4.2225    6.0695 H   0  0  0  0  0  0 
    4.4353    2.3302    5.9102 H   0  0  0  0  0  0 
    2.8248    1.9379    6.4850 H   0  0  0  0  0  0 
    1.8932    2.5091    4.2042 H   0  0  0  0  0  0 
    3.5359    2.7363    3.6106 H   0  0  0  0  0  0 
    2.5635    0.4961    3.0914 H   0  0  0  0  0  0 
    2.4450    0.1343    4.8079 H   0  0  0  0  0  0 
    4.9216    0.2333    5.0249 H   0  0  0  0  0  0 
    4.4640   -0.8786    3.7307 H   0  0  0  0  0  0 
    5.0663    0.7382    3.3292 H   0  0  0  0  0  0 
  1  2  1  0
  1 19  1  0
  1 20  1  0
  1 21  1  0
  2  3  1  0
  2 22  1  0
  2 23  1  0
  3  4  1  0
  3 24  1  0
  3 25  1  0
  4  5  1  0
  4 26  1  0
  4 27  1  0
  5  6  1  0
  5 28  1  0
  5 29  1  0
  6  7  1  0
  6 30  1  0
  6 31  1  0
  7  8  1  0
  7 32  1  0
  7 33  1  0
  8  9  1  0
  8 34  1  0
  8 35  1  0
  9 10  1  0
  9 36  1  0
  9 37  1  0
 10 11  1  0
 10 38  1  0
 10 39  1  0
 11 12  1  0
 11 40  1  0
 11 41  1  0
 12 13  1  0
 12 42  1  0
 12 43  1  0
 13 14  1  0
 13 44  1  0
 13 45  1  0
 14 15  1  0
 14 46  1  0
 14 47  1  0
 15 16  1  0
 15 48  1  0
 15 49  1  0
 16 17  1  0
 16 50  1  0
 16 51  1  0
 17 18  1  0
 17 52  1  0
 17 53  1  0
 18 54  1  0
 18 55  1  0
 18 56  1  0
conformer 74  

    0.0000    0.0000    0.0000 C   0  0  0  0  0  0 
    1.5204    0.0000    0.0000 C   0  0  0  0  0  0 
    2.0807    1.4230    0.0000 C   0  0  0  0  0  0 
    3.6105    1.4156   -0.0050 C   0  0  0  0  0  0 
    4.2281    2.8125    0.1117 C   0  0  0  0  0  0 
    3.8557    3.8024   -0.9964 C   0  0  0  0  0  0 
    4.2593    3.3318   -2.3951 C   0  0  0  0  0  0 
    3.9702    4.4063   -3.4458 C   0  0  0  0  0  0 
    4.3678    3.9361   -4.8460 C   0  0  0  0  0  0 
    4.0790    5.0100   -5.8963 C   0  0  0  0  0  0 
    4.4764    4.5398   -7.2965 C   0  0  0  0  0  0 
    4.1877    5.6136   -8.3468 C   0  0  0  0  0  0 
    4.5852    5.1435   -9.7470 C   0  0  0  0  0  0 
    4.2960    6.2178  -10.7979 C   0  0  0  0  0  0 
    4.6988    5.7467  -12.1967 C   0  0  0  0  0  0 
    4.3261    6.7372  -13.3042 C   0  0  0  0  0  0 
    4.9599    8.1261  -13.1948 C   0  0  0  0  0  0 
    6.4802    8.1039  -13.2120 C   0  0  0  0  0  0 
   -0.3790   -1.0268    0.0006 H   0  0  0  0  0  0 
   -0.3923    0.5075    0.8871 H   0  0  0  0  0  0 
   -0.3924    0.5064   -0.8877 H   0  0  0  0  0  0 
    1.8802   -0.5416   -0.8826 H   0  0  0  0  0  0 
    1.8795   -0.5422    0.8825 H   0  0  0  0  0  0 
    1.7047    1.9548   -0.8812 H   0  0  0  0  0  0 
    1.7181    1.9604    0.8845 H   0  0  0  0  0  0 
    3.9775    0.9163   -0.9091 H   0  0  0  0  0  0 
    3.9684    0.8165    0.8420 H   0  0  0  0  0  0 
    5.3198    2.7064    0.1392 H   0  0  0  0  0  0 
    3.9379    3.2483    1.0759 H   0  0  0  0  0  0 
    4.3567    4.7547   -0.7807 H   0  0  0  0  0  0 
    2.7799    4.0101   -0.9694 H   0  0  0  0  0  0 
    3.7113    2.4198   -2.6570 H   0  0  0  0  0  0 
    5.3278    3.0853   -2.4062 H   0  0  0  0  0  0 
    4.5200    5.3220   -3.1963 H   0  0  0  0  0  0 
    2.9022    4.6557   -3.4313 H   0  0  0  0  0  0 
    3.8180    3.0206   -5.0961 H   0  0  0  0  0  0 
    5.4356    3.6862   -4.8601 H   0  0  0  0  0  0 
    3.0112    5.2600   -5.8820 H   0  0  0  0  0  0 
    4.6289    5.9255   -5.6464 H   0  0  0  0  0  0 
    5.5443    4.2898   -7.3108 H   0  0  0  0  0  0 
    3.9265    3.6243   -7.5464 H   0  0  0  0  0  0 
    4.7375    6.5291   -8.0967 H   0  0  0  0  0  0 
    3.1198    5.8636   -8.3327 H   0  0  0  0  0  0 
    5.6532    4.8940   -9.7615 H   0  0  0  0  0  0 
    4.0355    4.2277   -9.9964 H   0  0  0  0  0  0 
    4.8442    7.1299  -10.5365 H   0  0  0  0  0  0 
    3.2276    6.4645  -10.7863 H   0  0  0  0  0  0 
    4.1971    4.7948  -12.4119 H   0  0  0  0  0  0 
    5.7747    5.5392  -12.2241 H   0  0  0  0  0  0 
    3.2354    6.8543  -13.3236 H   0  0  0  0  0  0 
    4.6048    6.2962  -14.2696 H   0  0  0  0  0  0 
    4.6112    8.7302  -14.0413 H   0  0  0  0  0  0 
    4.6111    8.6351  -12.2898 H   0  0  0  0  0  0 
    6.8841    7.6160  -12.3201 H   0  0  0  0  0  0 
    6.8704    9.1266  -13.2348 H   0  0  0  0  0  0 
    6.8559    7.5784  -14.0956 H   0  0  0  0  0  0 
  1  2  1  0
  1 19  1  0
  1 20  1  0
  1 21  1  0
  2  3  1  0
  2 22  1  0
  2 23  1  0
  3  4  1  0
  3 24  1  0
  3 25  1  0
  4  5  1  0
  4 26  1  0
  4 27  1  0
  5  6  1  0
  5 28  1  0
  5 29  1  0
  6  7  1  0
  6 30  1  0
  6 31  1  0
  7  8  1  0
  7 32  1  0
  7 33  1  0
  8  9  1  0
  8 34  1  0
  8 35  1  0
  9 10  1  0
  9 36  1  0
  9 37  1  0
 10 11  1  0
 10 38  1  0
 10 39  1  0
 11 12  1  0
 11 40  1  0
 11 41  1  0
 12 13  1  0
 12 42  1  0
 12 43  1  0
 13 14  1  0
 13 44  1  0
 13 45  1  0
 14 15  1  0
 14 46  1  0
 14 47  1  0
 15 16  1  0
 15 48  1  0
 15 49  1  0
 16 17  1  0
 16 50  1  0
 16 51  1  0
 17 18  1  0
 17 52  1  0
 17 53  1  0
 18 54  1  0
 18 55  1  0
 18 56  1  0
conformer 75  

    0.0000    0.0000    0.0000 C   0  0  0  0  0  0 
    1.5205    0.0000    0.0000 C   0  0  0  0  0  0 
    2.1325    1.4021    0.0000 C   0  0  0  0  0  0 
    1.8623    2.1759   -1.2929 C   0  0  0  0  0  0 
    2.5888    3.5234   -1.2937 C   0  0  0  0  0  0 
    2.2768    4.3835   -2.5229 C   0  0  0  0  0  0 
    2.6335    3.7605   -3.8771 C   0  0  0  0  0  0 
    4.1246    3.4498   -4.0263 C   0  0  0  0  0  0 
    4.5053    2.9675   -5.4304 C   0  0  0  0  0  0 
    3.8211    1.6787   -5.8986 C   0  0  0  0  0  0 
    4.1158    0.4723   -5.0031 C   0  0  0  0  0  0 
    3.4787   -0.8017   -5.5638 C   0  0  0  0  0  0 
    3.8412   -2.0627   -4.7737 C   0  0  0  0  0  0 
    3.3028   -2.0622   -3.3411 C   0  0  0  0  0  0 
    3.5833   -3.3960   -2.6443 C   0  0  0  0  0  0 
    3.0582   -3.3948   -1.2079 C   0  0  0  0  0  0 
    3.3297   -4.7282   -0.5126 C   0  0  0  0  0  0 
    2.8081   -4.7256    0.9157 C   0  0  0  0  0  0 
   -0.3932    0.5807    0.8403 H   0  0  0  0  0  0 
   -0.4015    0.4172   -0.9280 H   0  0  0  0  0  0 
   -0.3747   -1.0246    0.0913 H   0  0  0  0  0  0 
    1.8694   -0.5331    0.8924 H   0  0  0  0  0  0 
    1.8825   -0.5618   -0.8677 H   0  0  0  0  0  0 
    1.7557    1.9696    0.8595 H   0  0  0  0  0  0 
    3.2165    1.3020    0.1366 H   0  0  0  0  0  0 
    2.1923    1.5707   -2.1441 H   0  0  0  0  0  0 
    0.7867    2.3482   -1.4102 H   0  0  0  0  0  0 
    2.2939    4.0889   -0.4007 H   0  0  0  0  0  0 
    3.6700    3.3639   -1.2116 H   0  0  0  0  0  0 
    1.2061    4.6230   -2.5242 H   0  0  0  0  0  0 
    2.8054    5.3395   -2.4209 H   0  0  0  0  0  0 
    2.3357    4.4645   -4.6642 H   0  0  0  0  0  0 
    2.0363    2.8560   -4.0315 H   0  0  0  0  0  0 
    4.4369    2.7053   -3.2869 H   0  0  0  0  0  0 
    4.7010    4.3583   -3.8110 H   0  0  0  0  0  0 
    5.5924    2.8228   -5.4633 H   0  0  0  0  0  0 
    4.2792    3.7622   -6.1523 H   0  0  0  0  0  0 
    2.7384    1.8323   -5.9721 H   0  0  0  0  0  0 
    4.1694    1.4622   -6.9165 H   0  0  0  0  0  0 
    5.2002    0.3355   -4.9173 H   0  0  0  0  0  0 
    3.7277    0.6592   -3.9974 H   0  0  0  0  0  0 
    2.3882   -0.6874   -5.5928 H   0  0  0  0  0  0 
    3.8091   -0.9426   -6.6004 H   0  0  0  0  0  0 
    4.9310   -2.1856   -4.7587 H   0  0  0  0  0  0 
    3.4336   -2.9290   -5.3095 H   0  0  0  0  0  0 
    3.7673   -1.2537   -2.7656 H   0  0  0  0  0  0 
    2.2224   -1.8746   -3.3535 H   0  0  0  0  0  0 
    4.6631   -3.5884   -2.6404 H   0  0  0  0  0  0 
    3.1113   -4.2107   -3.2068 H   0  0  0  0  0  0 
    1.9795   -3.1961   -1.2112 H   0  0  0  0  0  0 
    3.5355   -2.5843   -0.6438 H   0  0  0  0  0  0 
    2.8516   -5.5428   -1.0688 H   0  0  0  0  0  0 
    4.4070   -4.9305   -0.5020 H   0  0  0  0  0  0 
    3.0121   -5.6879    1.3955 H   0  0  0  0  0  0 
    1.7267   -4.5570    0.9381 H   0  0  0  0  0  0 
    3.2905   -3.9414    1.5080 H   0  0  0  0  0  0 
  1  2  1  0
  1 19  1  0
  1 20  1  0
  1 21  1  0
  2  3  1  0
  2 22  1  0
  2 23  1  0
  3  4  1  0
  3 24  1  0
  3 25  1  0
  4  5  1  0
  4 26  1  0
  4 27  1  0
  5  6  1  0
  5 28  1  0
  5 29  1  0
  6  7  1  0
  6 30  1  0
  6 31  1  0
  7  8  1  0
  7 32  1  0
  7 33  1  0
  8  9  1  0
  8 34  1  0
  8 35  1  0
  9 10  1  0
  9 36  1  0
  9 37  1  0
 10 11  1  0
 10 38  1  0
 10 39  1  0
 11 12  1  0
 11 40  1  0
 11 41  1  0
 12 13  1  0
 12 42  1  0
 12 43  1  0
 13 14  1  0
 13 44  1  0
 13 45  1  0
 14 15  1  0
 14 46  1  0
 14 47  1  0
 15 16  1  0
 15 48  1  0
 15 49  1  0
 16 17  1  0
 16 50  1  0
 16 51  1  0
 17 18  1  0
 17 52  1  0
 17 53  1  0
 18 54  1  0
 18 55  1  0
 18 56  1  0
conformer 76  

    0.0000    0.0000    0.0000 C   0  0  0  0  0  0 
    1.5202    0.0000    0.0000 C   0  0  0  0  0  0 
    2.0803    1.4222    0.0000 C   0  0  0  0  0  0 
    3.6094    1.4163   -0.0158 C   0  0  0  0  0  0 
    4.1734    2.8384   -0.0287 C   0  0  0  0  0  0 
    5.7018    2.8256   -0.0998 C   0  0  0  0  0  0 
    6.2693    4.2437   -0.1900 C   0  0  0  0  0  0 
    7.7972    4.2860   -0.3128 C   0  0  0  0  0  0 
    8.3870    3.5704   -1.5352 C   0  0  0  0  0  0 
    7.8757    4.1230   -2.8681 C   0  0  0  0  0  0 
    8.5112    3.4553   -4.0931 C   0  0  0  0  0  0 
    8.2972    1.9419   -4.2156 C   0  0  0  0  0  0 
    6.8245    1.5264   -4.1808 C   0  0  0  0  0  0 
    6.6575    0.0230   -4.4139 C   0  0  0  0  0  0 
    5.2557   -0.4899   -4.0683 C   0  0  0  0  0  0 
    4.1420    0.1518   -4.8976 C   0  0  0  0  0  0 
    2.7801   -0.4517   -4.5507 C   0  0  0  0  0  0 
    1.6637    0.1891   -5.3595 C   0  0  0  0  0  0 
   -0.3921    0.5055   -0.8883 H   0  0  0  0  0  0 
   -0.3790   -1.0268    0.0014 H   0  0  0  0  0  0 
   -0.3924    0.5083    0.8865 H   0  0  0  0  0  0 
    1.8804   -0.5419    0.8822 H   0  0  0  0  0  0 
    1.8792   -0.5422   -0.8825 H   0  0  0  0  0  0 
    1.7063    1.9633   -0.8777 H   0  0  0  0  0  0 
    1.7233    1.9590    0.8873 H   0  0  0  0  0  0 
    3.9618    0.8738   -0.9016 H   0  0  0  0  0  0 
    3.9863    0.8796    0.8631 H   0  0  0  0  0  0 
    3.8494    3.3746    0.8714 H   0  0  0  0  0  0 
    3.7716    3.3818   -0.8926 H   0  0  0  0  0  0 
    6.0053    2.2407   -0.9728 H   0  0  0  0  0  0 
    6.1102    2.3215    0.7842 H   0  0  0  0  0  0 
    5.9824    4.7988    0.7121 H   0  0  0  0  0  0 
    5.8137    4.7767   -1.0321 H   0  0  0  0  0  0 
    8.2378    3.8473    0.5911 H   0  0  0  0  0  0 
    8.1135    5.3364   -0.3313 H   0  0  0  0  0  0 
    8.1842    2.4975   -1.4598 H   0  0  0  0  0  0 
    9.4784    3.6781   -1.5012 H   0  0  0  0  0  0 
    8.0918    5.1978   -2.9131 H   0  0  0  0  0  0 
    6.7871    4.0272   -2.9326 H   0  0  0  0  0  0 
    8.1107    3.9396   -4.9927 H   0  0  0  0  0  0 
    9.5899    3.6552   -4.0908 H   0  0  0  0  0  0 
    8.7444    1.6085   -5.1605 H   0  0  0  0  0  0 
    8.8449    1.4261   -3.4182 H   0  0  0  0  0  0 
    6.3898    1.7845   -3.2108 H   0  0  0  0  0  0 
    6.2724    2.0843   -4.9456 H   0  0  0  0  0  0 
    6.8924   -0.2147   -5.4584 H   0  0  0  0  0  0 
    7.3786   -0.5250   -3.7948 H   0  0  0  0  0  0 
    5.2402   -1.5762   -4.2211 H   0  0  0  0  0  0 
    5.0621   -0.3205   -3.0019 H   0  0  0  0  0  0 
    4.1099    1.2315   -4.7132 H   0  0  0  0  0  0 
    4.3486    0.0088   -5.9650 H   0  0  0  0  0  0 
    2.5737   -0.3142   -3.4828 H   0  0  0  0  0  0 
    2.7902   -1.5308   -4.7432 H   0  0  0  0  0  0 
    1.6045    1.2644   -5.1631 H   0  0  0  0  0  0 
    1.8235    0.0436   -6.4326 H   0  0  0  0  0  0 
    0.7001   -0.2577   -5.0956 H   0  0  0  0  0  0 
  1  2  1  0
  1 19  1  0
  1 20  1  0
  1 21  1  0
  2  3  1  0
  2 22  1  0
  2 23  1  0
  3  4  1  0
  3 24  1  0
  3 25  1  0
  4  5  1  0
  4 26  1  0
  4 27  1  0
  5  6  1  0
  5 28  1  0
  5 29  1  0
  6  7  1  0
  6 30  1  0
  6 31  1  0
  7  8  1  0
  7 32  1  0
  7 33  1  0
  8  9  1  0
  8 34  1  0
  8 35  1  0
  9 10  1  0
  9 36  1  0
  9 37  1  0
 10 11  1  0
 10 38  1  0
 10 39  1  0
 11 12  1  0
 11 40  1  0
 11 41  1  0
 12 13  1  0
 12 42  1  0
 12 43  1  0
 13 14  1  0
 13 44  1  0
 13 45  1  0
 14 15  1  0
 14 46  1  0
 14 47  1  0
 15 16  1  0
 15 48  1  0
 15 49  1  0
 16 17  1  0
 16 50  1  0
 16 51  1  0
 17 18  1  0
 17 52  1  0
 17 53  1  0
 18 54  1  0
 18 55  1  0
 18 56  1  0
conformer 77  

    0.0000    0.0000    0.0000 H   0  0  0  0  0  0 
    3.2972   -1.5992   -2.2804 H   0  0  0  0  0  0 
    1.4562    1.6849   -2.1409 H   0  0  0  0  0  0 
    0.9204   -1.9108   -4.2875 H   0  0  0  0  0  0 
    1.1183    2.2008   -1.2341 C   0  0  0  0  0  0 
    1.6802   -1.1349   -4.4326 C   0  0  0  0  0  0 
    1.0966    0.0000    0.0000 C   0  0  0  0  0  0 
    3.4430   -2.3611   -3.0532 C   0  0  0  0  0  0 
    3.0786   -1.7575   -4.4131 C   0  0  0  0  0  0 
    1.6096    1.4413    0.0000 C   0  0  0  0  0  0 
    2.7062    1.4410    0.0183 H   0  0  0  0  0  0 
    3.8169   -0.9809   -4.6488 H   0  0  0  0  0  0 
    0.0217    2.2015   -1.2526 H   0  0  0  0  0  0 
    1.5827   -0.4263   -3.6017 H   0  0  0  0  0  0 
    4.5124   -2.6058   -3.0588 H   0  0  0  0  0  0 
    1.4222   -0.4887   -0.9244 H   0  0  0  0  0  0 
    0.7905   -4.0554    0.2593 H   0  0  0  0  0  0 
    3.1964   -3.8953    0.7335 H   0  0  0  0  0  0 
    2.6504   -3.6286   -2.7207 C   0  0  0  0  0  0 
    1.6101   -0.7792    1.2131 C   0  0  0  0  0  0 
    1.6324    3.6408   -1.2459 C   0  0  0  0  0  0 
    1.4114   -0.4093   -5.7523 C   0  0  0  0  0  0 
    2.7054   -0.8113    1.1967 H   0  0  0  0  0  0 
    1.5755   -3.4257   -2.7297 H   0  0  0  0  0  0 
    2.7290    3.6400   -1.2231 H   0  0  0  0  0  0 
    1.4934   -1.1185   -6.5850 H   0  0  0  0  0  0 
    1.2698    1.9537    0.9082 H   0  0  0  0  0  0 
    3.1606   -2.5209   -5.1959 H   0  0  0  0  0  0 
    1.4881    3.8767   -3.3910 H   0  0  0  0  0  0 
   -0.7429   -0.5348   -5.6077 H   0  0  0  0  0  0 
    2.7905   -3.3788   -0.1455 C   0  0  0  0  0  0 
    1.3046   -3.0999    0.0954 C   0  0  0  0  0  0 
    1.1467    4.3919   -2.4855 C   0  0  0  0  0  0 
    0.0244    0.2335   -5.7581 C   0  0  0  0  0  0 
    3.0479   -4.2548   -1.3776 C   0  0  0  0  0  0 
    1.0444   -2.2014    1.3094 C   0  0  0  0  0  0 
    1.3334   -0.2414    2.1286 H   0  0  0  0  0  0 
    2.8279   -4.3715   -3.5086 H   0  0  0  0  0  0 
    2.1734    0.3639   -5.9093 H   0  0  0  0  0  0 
    1.2905    4.1609   -0.3428 H   0  0  0  0  0  0 
    0.0508    4.3999   -2.5106 H   0  0  0  0  0  0 
   -0.0602    0.9438   -4.9272 H   0  0  0  0  0  0 
    2.5084   -5.2028   -1.2603 H   0  0  0  0  0  0 
    1.4541   -2.6815    2.2066 H   0  0  0  0  0  0 
    3.3527   -2.4450   -0.2359 H   0  0  0  0  0  0 
    0.8417   -2.6545   -0.7900 H   0  0  0  0  0  0 
   -0.0403   -2.1366    1.4625 H   0  0  0  0  0  0 
    4.1150   -4.5082   -1.4076 H   0  0  0  0  0  0 
    1.6565    5.8241   -2.5045 C   0  0  0  0  0  0 
   -0.2470    0.9610   -7.0650 C   0  0  0  0  0  0 
    2.7508    5.8509   -2.5128 H   0  0  0  0  0  0 
   -1.2438    1.4126   -7.0475 H   0  0  0  0  0  0 
    1.3056    6.3771   -1.6274 H   0  0  0  0  0  0 
    0.4844    1.7588   -7.2291 H   0  0  0  0  0  0 
    1.2973    6.3425   -3.3990 H   0  0  0  0  0  0 
   -0.2010    0.2721   -7.9145 H   0  0  0  0  0  0 
  1  7  1  0
  2  8  1  0
  3  5  1  0
  4  6  1  0
  5 10  1  0
  5 13  1  0
  5 21  1  0
  6  9  1  0
  6 14  1  0
  6 22  1  0
  7 10  1  0
  7 16  1  0
  7 20  1  0
  8  9  1  0
  8 15  1  0
  8 19  1  0
  9 12  1  0
  9 28  1  0
 10 11  1  0
 10 27  1  0
 17 32  1  0
 18 31  1  0
 19 24  1  0
 19 35  1  0
 19 38  1  0
 20 23  1  0
 20 36  1  0
 20 37  1  0
 21 25  1  0
 21 33  1  0
 21 40  1  0
 22 26  1  0
 22 34  1  0
 22 39  1  0
 29 33  1  0
 30 34  1  0
 31 32  1  0
 31 35  1  0
 31 45  1  0
 32 36  1  0
 32 46  1  0
 33 41  1  0
 33 49  1  0
 34 42  1  0
 34 50  1  0
 35 43  1  0
 35 48  1  0
 36 44  1  0
 36 47  1  0
 49 51  1  0
 49 53  1  0
 49 55  1  0
 50 52  1  0
 50 54  1  0
 50 56  1  0
conformer 78  

    0.0000    0.0000    0.0000 C   0  0  0  0  0  0 
    1.5204    0.0000    0.0000 C   0  0  0  0  0  0 
    2.1233    1.4062    0.0000 C   0  0  0  0  0  0 
    1.9400    2.1412    1.3312 C   0  0  0  0  0  0 
    2.5912    3.5260    1.2884 C   0  0  0  0  0  0 
    2.6326    4.2258    2.6498 C   0  0  0  0  0  0 
    1.2782    4.4577    3.3260 C   0  0  0  0  0  0 
    0.3202    5.3146    2.4949 C   0  0  0  0  0  0 
   -0.9109    5.7809    3.2817 C   0  0  0  0  0  0 
   -1.7826    4.6661    3.8691 C   0  0  0  0  0  0 
   -2.4328    3.7828    2.8022 C   0  0  0  0  0  0 
   -3.3853    2.7333    3.3874 C   0  0  0  0  0  0 
   -2.7425    1.7043    4.3248 C   0  0  0  0  0  0 
   -1.6441    0.8817    3.6506 C   0  0  0  0  0  0 
   -1.0789   -0.1872    4.5869 C   0  0  0  0  0  0 
    0.0334   -0.9826    3.9004 C   0  0  0  0  0  0 
    0.6156   -2.0467    4.8292 C   0  0  0  0  0  0 
    1.7229   -2.8332    4.1458 C   0  0  0  0  0  0 
   -0.3921    0.5481   -0.8625 H   0  0  0  0  0  0 
   -0.4011    0.4564    0.9076 H   0  0  0  0  0  0 
   -0.3764   -1.0266   -0.0516 H   0  0  0  0  0  0 
    1.8651   -0.5269   -0.8978 H   0  0  0  0  0  0 
    1.8887   -0.5676    0.8625 H   0  0  0  0  0  0 
    1.6888    1.9961   -0.8162 H   0  0  0  0  0  0 
    3.1965    1.3176   -0.2102 H   0  0  0  0  0  0 
    2.3849    1.5479    2.1389 H   0  0  0  0  0  0 
    0.8735    2.2477    1.5521 H   0  0  0  0  0  0 
    3.6241    3.4284    0.9309 H   0  0  0  0  0  0 
    2.0713    4.1560    0.5572 H   0  0  0  0  0  0 
    3.1376    5.1922    2.5266 H   0  0  0  0  0  0 
    3.2609    3.6372    3.3302 H   0  0  0  0  0  0 
    1.4626    4.9540    4.2870 H   0  0  0  0  0  0 
    0.8170    3.4924    3.5599 H   0  0  0  0  0  0 
    0.0024    4.7676    1.6010 H   0  0  0  0  0  0 
    0.8511    6.2069    2.1402 H   0  0  0  0  0  0 
   -1.5261    6.4111    2.6275 H   0  0  0  0  0  0 
   -0.5773    6.4262    4.1042 H   0  0  0  0  0  0 
   -2.5728    5.1331    4.4703 H   0  0  0  0  0  0 
   -1.1874    4.0613    4.5605 H   0  0  0  0  0  0 
   -3.0075    4.4192    2.1175 H   0  0  0  0  0  0 
   -1.6695    3.2892    2.1926 H   0  0  0  0  0  0 
   -3.8656    2.2016    2.5564 H   0  0  0  0  0  0 
   -4.1894    3.2448    3.9309 H   0  0  0  0  0  0 
   -2.3432    2.2023    5.2155 H   0  0  0  0  0  0 
   -3.5303    1.0275    4.6788 H   0  0  0  0  0  0 
   -2.0486    0.4031    2.7509 H   0  0  0  0  0  0 
   -0.8269    1.5376    3.3333 H   0  0  0  0  0  0 
   -1.8810   -0.8670    4.8986 H   0  0  0  0  0  0 
   -0.6854    0.2887    5.4933 H   0  0  0  0  0  0 
    0.8300   -0.2994    3.5810 H   0  0  0  0  0  0 
   -0.3621   -1.4613    2.9962 H   0  0  0  0  0  0 
   -0.1742   -2.7375    5.1461 H   0  0  0  0  0  0 
    1.0157   -1.5736    5.7335 H   0  0  0  0  0  0 
    2.1269   -3.5890    4.8265 H   0  0  0  0  0  0 
    2.5433   -2.1742    3.8439 H   0  0  0  0  0  0 
    1.3475   -3.3449    3.2538 H   0  0  0  0  0  0 
  1  2  1  0
  1 19  1  0
  1 20  1  0
  1 21  1  0
  2  3  1  0
  2 22  1  0
  2 23  1  0
  3  4  1  0
  3 24  1  0
  3 25  1  0
  4  5  1  0
  4 26  1  0
  4 27  1  0
  5  6  1  0
  5 28  1  0
  5 29  1  0
  6  7  1  0
  6 30  1  0
  6 31  1  0
  7  8  1  0
  7 32  1  0
  7 33  1  0
  8  9  1  0
  8 34  1  0
  8 35  1  0
  9 10  1  0
  9 36  1  0
  9 37  1  0
 10 11  1  0
 10 38  1  0
 10 39  1  0
 11 12  1  0
 11 40  1  0
 11 41  1  0
 12 13  1  0
 12 42  1  0
 12 43  1  0
 13 14  1  0
 13 44  1  0
 13 45  1  0
 14 15  1  0
 14 46  1  0
 14 47  1  0
 15 16  1  0
 15 48  1  0
 15 49  1  0
 16 17  1  0
 16 50  1  0
 16 51  1  0
 17 18  1  0
 17 52  1  0
 17 53  1  0
 18 54  1  0
 18 55  1  0
 18 56  1  0
conformer 79  

    0.0000    0.0000    0.0000 C   0  0  0  0  0  0 
    1.5212    0.0000    0.0000 C   0  0  0  0  0  0 
    2.0768    1.4242    0.0000 C   0  0  0  0  0  0 
    3.6044    1.4836    0.0918 C   0  0  0  0  0  0 
    4.3681    0.7928   -1.0430 C   0  0  0  0  0  0 
    4.0193    1.2607   -2.4597 C   0  0  0  0  0  0 
    4.2882    2.7498   -2.6889 C   0  0  0  0  0  0 
    4.1259    3.1775   -4.1518 C   0  0  0  0  0  0 
    2.7453    2.9314   -4.7688 C   0  0  0  0  0  0 
    1.6133    3.6581   -4.0402 C   0  0  0  0  0  0 
    0.2735    3.4494   -4.7492 C   0  0  0  0  0  0 
   -0.8622    4.1592   -4.0103 C   0  0  0  0  0  0 
   -2.2026    3.9484   -4.7161 C   0  0  0  0  0  0 
   -3.3384    4.6567   -3.9759 C   0  0  0  0  0  0 
   -4.6791    4.4456   -4.6814 C   0  0  0  0  0  0 
   -5.8149    5.1537   -3.9412 C   0  0  0  0  0  0 
   -7.1546    4.9427   -4.6462 C   0  0  0  0  0  0 
   -8.2864    5.6451   -3.9134 C   0  0  0  0  0  0 
   -0.3789   -1.0268   -0.0026 H   0  0  0  0  0  0 
   -0.3918    0.5093   -0.8864 H   0  0  0  0  0  0 
   -0.3928    0.5045    0.8885 H   0  0  0  0  0  0 
    1.8703   -0.5463   -0.8826 H   0  0  0  0  0  0 
    1.8813   -0.5405    0.8828 H   0  0  0  0  0  0 
    1.7322    1.9572   -0.8929 H   0  0  0  0  0  0 
    1.6646    1.9685    0.8591 H   0  0  0  0  0  0 
    3.9191    1.0320    1.0412 H   0  0  0  0  0  0 
    3.9094    2.5355    0.1457 H   0  0  0  0  0  0 
    5.4422    0.9428   -0.8751 H   0  0  0  0  0  0 
    4.2051   -0.2900   -0.9834 H   0  0  0  0  0  0 
    2.9718    1.0254   -2.6747 H   0  0  0  0  0  0 
    4.6197    0.6760   -3.1678 H   0  0  0  0  0  0 
    3.6336    3.3573   -2.0553 H   0  0  0  0  0  0 
    5.3158    2.9799   -2.3805 H   0  0  0  0  0  0 
    4.3632    4.2460   -4.2280 H   0  0  0  0  0  0 
    4.8741    2.6529   -4.7590 H   0  0  0  0  0  0 
    2.5361    1.8561   -4.8034 H   0  0  0  0  0  0 
    2.7752    3.2710   -5.8119 H   0  0  0  0  0  0 
    1.5318    3.2913   -3.0115 H   0  0  0  0  0  0 
    1.8385    4.7300   -3.9869 H   0  0  0  0  0  0 
    0.3376    3.8285   -5.7763 H   0  0  0  0  0  0 
    0.0554    2.3763   -4.8129 H   0  0  0  0  0  0 
   -0.9249    3.7805   -2.9827 H   0  0  0  0  0  0 
   -0.6449    5.2324   -3.9467 H   0  0  0  0  0  0 
   -2.1405    4.3279   -5.7433 H   0  0  0  0  0  0 
   -2.4191    2.8751   -4.7804 H   0  0  0  0  0  0 
   -3.1220    5.7300   -3.9118 H   0  0  0  0  0  0 
   -3.4002    4.2772   -2.9487 H   0  0  0  0  0  0 
   -4.8954    3.3722   -4.7457 H   0  0  0  0  0  0 
   -4.6173    4.8251   -5.7087 H   0  0  0  0  0  0 
   -5.5987    6.2271   -3.8767 H   0  0  0  0  0  0 
   -5.8767    4.7744   -2.9139 H   0  0  0  0  0  0 
   -7.0995    5.3240   -5.6725 H   0  0  0  0  0  0 
   -7.3775    3.8712   -4.7096 H   0  0  0  0  0  0 
   -8.1098    6.7241   -3.8609 H   0  0  0  0  0  0 
   -8.3894    5.2633   -2.8926 H   0  0  0  0  0  0 
   -9.2348    5.4810   -4.4347 H   0  0  0  0  0  0 
  1  2  1  0
  1 19  1  0
  1 20  1  0
  1 21  1  0
  2  3  1  0
  2 22  1  0
  2 23  1  0
  3  4  1  0
  3 24  1  0
  3 25  1  0
  4  5  1  0
  4 26  1  0
  4 27  1  0
  5  6  1  0
  5 28  1  0
  5 29  1  0
  6  7  1  0
  6 30  1  0
  6 31  1  0
  7  8  1  0
  7 32  1  0
  7 33  1  0
  8  9  1  0
  8 34  1  0
  8 35  1  0
  9 10  1  0
  9 36  1  0
  9 37  1  0
 10 11  1  0
 10 38  1  0
 10 39  1  0
 11 12  1  0
 11 40  1  0
 11 41  1  0
 12 13  1  0
 12 42  1  0
 12 43  1  0
 13 14  1  0
 13 44  1  0
 13 45  1  0
 14 15  1  0
 14 46  1  0
 14 47  1  0
 15 16  1  0
 15 48  1  0
 15 49  1  0
 16 17  1  0
 16 50  1  0
 16 51  1  0
 17 18  1  0
 17 52  1  0
 17 53  1  0
 18 54  1  0
 18 55  1  0
 18 56  1  0
conformer 80  

    0.0000    0.0000    0.0000 C   0  0  0  0  0  0 
    1.5206    0.0000    0.0000 C   0  0  0  0  0  0 
    2.0779    1.4237    0.0000 C   0  0  0  0  0  0 
    3.6079    1.4242   -0.0370 C   0  0  0  0  0  0 
    4.2212    2.8269    0.0433 C   0  0  0  0  0  0 
    3.8043    3.7980   -1.0670 C   0  0  0  0  0  0 
    4.2112    3.3299   -2.4663 C   0  0  0  0  0  0 
    3.8551    4.3333   -3.5698 C   0  0  0  0  0  0 
    2.3635    4.6543   -3.7178 C   0  0  0  0  0  0 
    1.5034    3.4259   -4.0215 C   0  0  0  0  0  0 
    0.0288    3.8014   -4.1804 C   0  0  0  0  0  0 
   -0.8298    2.5627   -4.4469 C   0  0  0  0  0  0 
   -2.3121    2.9257   -4.5469 C   0  0  0  0  0  0 
   -3.2071    1.7406   -4.9221 C   0  0  0  0  0  0 
   -3.1597    0.5385   -3.9735 C   0  0  0  0  0  0 
   -3.5490    0.8795   -2.5338 C   0  0  0  0  0  0 
   -3.6069   -0.3774   -1.6646 C   0  0  0  0  0  0 
   -3.9681   -0.0436   -0.2260 C   0  0  0  0  0  0 
   -0.3796   -1.0265   -0.0006 H   0  0  0  0  0  0 
   -0.3917    0.5075   -0.8875 H   0  0  0  0  0  0 
   -0.3929    0.5071    0.8870 H   0  0  0  0  0  0 
    1.8818   -0.5422    0.8815 H   0  0  0  0  0  0 
    1.8790   -0.5403   -0.8839 H   0  0  0  0  0  0 
    1.6802    1.9583   -0.8689 H   0  0  0  0  0  0 
    1.7313    1.9546    0.8948 H   0  0  0  0  0  0 
    3.9582    0.9127   -0.9407 H   0  0  0  0  0  0 
    3.9862    0.8397    0.8112 H   0  0  0  0  0  0 
    3.9542    3.2730    1.0095 H   0  0  0  0  0  0 
    5.3140    2.7298    0.0406 H   0  0  0  0  0  0 
    2.7241    3.9662   -1.0147 H   0  0  0  0  0  0 
    4.2759    4.7684   -0.8674 H   0  0  0  0  0  0 
    3.7574    2.3608   -2.6960 H   0  0  0  0  0  0 
    5.2968    3.1718   -2.4855 H   0  0  0  0  0  0 
    4.2290    3.9434   -4.5248 H   0  0  0  0  0  0 
    4.3957    5.2703   -3.3868 H   0  0  0  0  0  0 
    2.2499    5.3797   -4.5333 H   0  0  0  0  0  0 
    1.9965    5.1526   -2.8134 H   0  0  0  0  0  0 
    1.5929    2.6938   -3.2124 H   0  0  0  0  0  0 
    1.8628    2.9428   -4.9379 H   0  0  0  0  0  0 
   -0.3219    4.3008   -3.2690 H   0  0  0  0  0  0 
   -0.0845    4.5146   -5.0057 H   0  0  0  0  0  0 
   -0.5030    2.0830   -5.3773 H   0  0  0  0  0  0 
   -0.6759    1.8409   -3.6367 H   0  0  0  0  0  0 
   -2.6513    3.3661   -3.6021 H   0  0  0  0  0  0 
   -2.4408    3.7030   -5.3108 H   0  0  0  0  0  0 
   -4.2423    2.0977   -4.9893 H   0  0  0  0  0  0 
   -2.9354    1.3968   -5.9281 H   0  0  0  0  0  0 
   -2.1615    0.0860   -3.9908 H   0  0  0  0  0  0 
   -3.8477   -0.2240   -4.3603 H   0  0  0  0  0  0 
   -4.5259    1.3777   -2.5241 H   0  0  0  0  0  0 
   -2.8226    1.5784   -2.1042 H   0  0  0  0  0  0 
   -2.6373   -0.8882   -1.6831 H   0  0  0  0  0  0 
   -4.3487   -1.0760   -2.0686 H   0  0  0  0  0  0 
   -3.9995   -0.9557    0.3782 H   0  0  0  0  0  0 
   -4.9507    0.4356   -0.1696 H   0  0  0  0  0  0 
   -3.2302    0.6323    0.2176 H   0  0  0  0  0  0 
  1  2  1  0
  1 19  1  0
  1 20  1  0
  1 21  1  0
  2  3  1  0
  2 22  1  0
  2 23  1  0
  3  4  1  0
  3 24  1  0
  3 25  1  0
  4  5  1  0
  4 26  1  0
  4 27  1  0
  5  6  1  0
  5 28  1  0
  5 29  1  0
  6  7  1  0
  6 30  1  0
  6 31  1  0
  7  8  1  0
  7 32  1  0
  7 33  1  0
  8  9  1  0
  8 34  1  0
  8 35  1  0
  9 10  1  0
  9 36  1  0
  9 37  1  0
 10 11  1  0
 10 38  1  0
 10 39  1  0
 11 12  1  0
 11 40  1  0
 11 41  1  0
 12 13  1  0
 12 42  1  0
 12 43  1  0
 13 14  1  0
 13 44  1  0
 13 45  1  0
 14 15  1  0
 14 46  1  0
 14 47  1  0
 15 16  1  0
 15 48  1  0
 15 49  1  0
 16 17  1  0
 16 50  1  0
 16 51  1  0
 17 18  1  0
 17 52  1  0
 17 53  1  0
 18 54  1  0
 18 55  1  0
 18 56  1  0
conformer 81  

    0.0000    0.0000    0.0000 C   0  0  0  0  0  0 
    1.5208   -0.0000    0.0000 C   0  0  0  0  0  0 
    2.0802    1.4228    0.0000 C   0  0  0  0  0  0 
    3.6052    1.4808   -0.1280 C   0  0  0  0  0  0 
    4.3933    0.7467    0.9606 C   0  0  0  0  0  0 
    4.1314    1.2812    2.3710 C   0  0  0  0  0  0 
    4.9925    0.5476    3.4022 C   0  0  0  0  0  0 
    4.8745    1.1190    4.8179 C   0  0  0  0  0  0 
    3.4675    1.1204    5.4240 C   0  0  0  0  0  0 
    2.8295   -0.2694    5.4890 C   0  0  0  0  0  0 
    1.5509   -0.3108    6.3335 C   0  0  0  0  0  0 
    0.4287    0.6311    5.8853 C   0  0  0  0  0  0 
   -0.0963    0.3254    4.4807 C   0  0  0  0  0  0 
   -1.3199    1.1676    4.1004 C   0  0  0  0  0  0 
   -1.0994    2.6841    4.0745 C   0  0  0  0  0  0 
   -0.0331    3.1228    3.0701 C   0  0  0  0  0  0 
    0.1046    4.6442    3.0248 C   0  0  0  0  0  0 
    1.1728    5.0724    2.0304 C   0  0  0  0  0  0 
   -0.3933    0.5090   -0.8856 H   0  0  0  0  0  0 
   -0.3788   -1.0268   -0.0021 H   0  0  0  0  0  0 
   -0.3915    0.5036    0.8887 H   0  0  0  0  0  0 
    1.8800   -0.5416   -0.8826 H   0  0  0  0  0  0 
    1.8687   -0.5458    0.8836 H   0  0  0  0  0  0 
    1.6480    1.9796   -0.8410 H   0  0  0  0  0  0 
    1.7630    1.9461    0.9078 H   0  0  0  0  0  0 
    3.9120    2.5342   -0.1399 H   0  0  0  0  0  0 
    3.8935    1.0656   -1.1019 H   0  0  0  0  0  0 
    4.1759   -0.3268    0.9225 H   0  0  0  0  0  0 
    5.4617    0.8504    0.7323 H   0  0  0  0  0  0 
    4.3490    2.3553    2.4035 H   0  0  0  0  0  0 
    3.0742    1.1527    2.6225 H   0  0  0  0  0  0 
    4.7370   -0.5184    3.4064 H   0  0  0  0  0  0 
    6.0458    0.6094    3.1005 H   0  0  0  0  0  0 
    5.5422    0.5491    5.4762 H   0  0  0  0  0  0 
    5.2514    2.1495    4.8173 H   0  0  0  0  0  0 
    2.8275    1.8039    4.8561 H   0  0  0  0  0  0 
    3.5374    1.5329    6.4383 H   0  0  0  0  0  0 
    2.6138   -0.6343    4.4791 H   0  0  0  0  0  0 
    3.5466   -0.9748    5.9272 H   0  0  0  0  0  0 
    1.8081   -0.0696    7.3726 H   0  0  0  0  0  0 
    1.1721   -1.3403    6.3424 H   0  0  0  0  0  0 
   -0.3977    0.5386    6.6012 H   0  0  0  0  0  0 
    0.7753    1.6678    5.9476 H   0  0  0  0  0  0 
   -0.3828   -0.7325    4.4297 H   0  0  0  0  0  0 
    0.6939    0.4654    3.7359 H   0  0  0  0  0  0 
   -1.6707    0.8434    3.1129 H   0  0  0  0  0  0 
   -2.1340    0.9476    4.8022 H   0  0  0  0  0  0 
   -2.0527    3.1613    3.8142 H   0  0  0  0  0  0 
   -0.8404    3.0449    5.0763 H   0  0  0  0  0  0 
   -0.2973    2.7510    2.0734 H   0  0  0  0  0  0 
    0.9363    2.6877    3.3355 H   0  0  0  0  0  0 
   -0.8527    5.0978    2.7433 H   0  0  0  0  0  0 
    0.3653    5.0245    4.0192 H   0  0  0  0  0  0 
    2.1493    4.6576    2.3007 H   0  0  0  0  0  0 
    1.2595    6.1632    2.0131 H   0  0  0  0  0  0 
    0.9250    4.7347    1.0190 H   0  0  0  0  0  0 
  1  2  1  0
  1 19  1  0
  1 20  1  0
  1 21  1  0
  2  3  1  0
  2 22  1  0
  2 23  1  0
  3  4  1  0
  3 24  1  0
  3 25  1  0
  4  5  1  0
  4 26  1  0
  4 27  1  0
  5  6  1  0
  5 28  1  0
  5 29  1  0
  6  7  1  0
  6 30  1  0
  6 31  1  0
  7  8  1  0
  7 32  1  0
  7 33  1  0
  8  9  1  0
  8 34  1  0
  8 35  1  0
  9 10  1  0
  9 36  1  0
  9 37  1  0
 10 11  1  0
 10 38  1  0
 10 39  1  0
 11 12  1  0
 11 40  1  0
 11 41  1  0
 12 13  1  0
 12 42  1  0
 12 43  1  0
 13 14  1  0
 13 44  1  0
 13 45  1  0
 14 15  1  0
 14 46  1  0
 14 47  1  0
 15 16  1  0
 15 48  1  0
 15 49  1  0
 16 17  1  0
 16 50  1  0
 16 51  1  0
 17 18  1  0
 17 52  1  0
 17 53  1  0
 18 54  1  0
 18 55  1  0
 18 56  1  0
conformer 82  

    0.0000    0.0000    0.0000 C   0  0  0  0  0  0 
    1.5205    0.0000    0.0000 C   0  0  0  0  0  0 
    2.0791    1.4232    0.0000 C   0  0  0  0  0  0 
    3.6099    1.4198   -0.0176 C   0  0  0  0  0  0 
    4.2090    2.8230   -0.1533 C   0  0  0  0  0  0 
    4.0189    3.6861    1.0974 C   0  0  0  0  0  0 
    4.6706    5.0701    0.9817 C   0  0  0  0  0  0 
    4.1126    5.9665   -0.1304 C   0  0  0  0  0  0 
    2.6441    6.3441    0.0800 C   0  0  0  0  0  0 
    2.0795    7.2316   -1.0346 C   0  0  0  0  0  0 
    2.0445    6.5983   -2.4307 C   0  0  0  0  0  0 
    1.2412    5.2969   -2.4896 C   0  0  0  0  0  0 
    1.1590    4.7527   -3.9170 C   0  0  0  0  0  0 
    0.3863    3.4330   -3.9598 C   0  0  0  0  0  0 
    0.3062    2.8785   -5.3827 C   0  0  0  0  0  0 
   -0.4600    1.5552   -5.4200 C   0  0  0  0  0  0 
   -0.5392    0.9983   -6.8411 C   0  0  0  0  0  0 
   -1.2997   -0.3176   -6.8819 C   0  0  0  0  0  0 
   -0.3920    0.5071   -0.8876 H   0  0  0  0  0  0 
   -0.3924    0.5070    0.8872 H   0  0  0  0  0  0 
   -0.3791   -1.0267   -0.0002 H   0  0  0  0  0  0 
    1.8786   -0.5415   -0.8833 H   0  0  0  0  0  0 
    1.8816   -0.5416    0.8820 H   0  0  0  0  0  0 
    1.7028    1.9627   -0.8774 H   0  0  0  0  0  0 
    1.7137    1.9525    0.8869 H   0  0  0  0  0  0 
    3.9540    0.8193   -0.8690 H   0  0  0  0  0  0 
    3.9945    0.9352    0.8877 H   0  0  0  0  0  0 
    5.2831    2.7224   -0.3520 H   0  0  0  0  0  0 
    3.7694    3.3099   -1.0299 H   0  0  0  0  0  0 
    4.4683    3.1690    1.9545 H   0  0  0  0  0  0 
    2.9561    3.7975    1.3317 H   0  0  0  0  0  0 
    5.7476    4.9413    0.8168 H   0  0  0  0  0  0 
    4.5653    5.5875    1.9434 H   0  0  0  0  0  0 
    4.7102    6.8863   -0.1616 H   0  0  0  0  0  0 
    4.2540    5.4784   -1.0990 H   0  0  0  0  0  0 
    2.0218    5.4500    0.1805 H   0  0  0  0  0  0 
    2.5532    6.8868    1.0295 H   0  0  0  0  0  0 
    1.0591    7.5244   -0.7572 H   0  0  0  0  0  0 
    2.6630    8.1592   -1.0856 H   0  0  0  0  0  0 
    3.0653    6.4207   -2.7877 H   0  0  0  0  0  0 
    1.6008    7.3255   -3.1223 H   0  0  0  0  0  0 
    0.2297    5.4711   -2.1035 H   0  0  0  0  0  0 
    1.7072    4.5391   -1.8510 H   0  0  0  0  0  0 
    2.1712    4.5981   -4.3101 H   0  0  0  0  0  0 
    0.6682    5.4892   -4.5647 H   0  0  0  0  0  0 
    0.8766    2.6994   -3.3083 H   0  0  0  0  0  0 
   -0.6264    3.5873   -3.5676 H   0  0  0  0  0  0 
   -0.1886    3.6088   -6.0345 H   0  0  0  0  0  0 
    1.3190    2.7277   -5.7758 H   0  0  0  0  0  0 
   -1.4730    1.7059   -5.0273 H   0  0  0  0  0  0 
    0.0343    0.8258   -4.7665 H   0  0  0  0  0  0 
   -1.0367    1.7217   -7.4975 H   0  0  0  0  0  0 
    0.4711    0.8420   -7.2368 H   0  0  0  0  0  0 
   -1.3443   -0.6979   -7.9073 H   0  0  0  0  0  0 
   -2.3257   -0.1891   -6.5224 H   0  0  0  0  0  0 
   -0.8095   -1.0735   -6.2602 H   0  0  0  0  0  0 
  1  2  1  0
  1 19  1  0
  1 20  1  0
  1 21  1  0
  2  3  1  0
  2 22  1  0
  2 23  1  0
  3  4  1  0
  3 24  1  0
  3 25  1  0
  4  5  1  0
  4 26  1  0
  4 27  1  0
  5  6  1  0
  5 28  1  0
  5 29  1  0
  6  7  1  0
  6 30  1  0
  6 31  1  0
  7  8  1  0
  7 32  1  0
  7 33  1  0
  8  9  1  0
  8 34  1  0
  8 35  1  0
  9 10  1  0
  9 36  1  0
  9 37  1  0
 10 11  1  0
 10 38  1  0
 10 39  1  0
 11 12  1  0
 11 40  1  0
 11 41  1  0
 12 13  1  0
 12 42  1  0
 12 43  1  0
 13 14  1  0
 13 44  1  0
 13 45  1  0
 14 15  1  0
 14 46  1  0
 14 47  1  0
 15 16  1  0
 15 48  1  0
 15 49  1  0
 16 17  1  0
 16 50  1  0
 16 51  1  0
 17 18  1  0
 17 52  1  0
 17 53  1  0
 18 54  1  0
 18 55  1  0
 18 56  1  0
conformer 83  

    0.0000    0.0000    0.0000 H   0  0  0  0  0  0 
   -2.1587    0.0513    4.0339 H   0  0  0  0  0  0 
    1.6039    1.8612    2.1302 H   0  0  0  0  0  0 
   -2.9659    1.9614    5.4406 H   0  0  0  0  0  0 
    1.1968    2.2922    1.2088 C   0  0  0  0  0  0 
   -3.9878    1.5659    5.3953 C   0  0  0  0  0  0 
    1.0943   -0.0000    0.0000 C   0  0  0  0  0  0 
   -3.1725   -0.3606    3.9798 C   0  0  0  0  0  0 
   -3.9408    0.0443    5.2402 C   0  0  0  0  0  0 
    1.6081    1.4441    0.0000 C   0  0  0  0  0  0 
    1.2545    1.9374   -0.9140 H   0  0  0  0  0  0 
   -3.4614   -0.4008    6.1205 H   0  0  0  0  0  0 
    1.6620    3.2804    1.1018 H   0  0  0  0  0  0 
   -4.4671    1.9999    4.5107 H   0  0  0  0  0  0 
   -3.6554    0.0780    3.0983 H   0  0  0  0  0  0 
    1.4021   -0.4712   -0.9420 H   0  0  0  0  0  0 
   -0.8045   -2.1300    0.3047 H   0  0  0  0  0  0 
   -0.4419   -2.3830    3.3404 H   0  0  0  0  0  0 
   -3.1153   -1.8826    3.8291 C   0  0  0  0  0  0 
    1.6343   -0.8312    1.1661 C   0  0  0  0  0  0 
   -0.3176    2.4690    1.3398 C   0  0  0  0  0  0 
   -4.7519    1.9752    6.6557 C   0  0  0  0  0  0 
    2.7310   -0.7998    1.1461 H   0  0  0  0  0  0 
   -2.5907   -2.3203    4.6872 H   0  0  0  0  0  0 
   -0.7189    2.8880    0.4091 H   0  0  0  0  0  0 
   -5.7913    1.6320    6.5862 H   0  0  0  0  0  0 
    2.7034    1.4323   -0.0608 H   0  0  0  0  0  0 
   -4.9625   -0.3516    5.1923 H   0  0  0  0  0  0 
   -0.3039    2.9503    3.4470 H   0  0  0  0  0  0 
   -3.6886    3.8287    7.0003 H   0  0  0  0  0  0 
   -0.9583   -1.9863    2.4583 C   0  0  0  0  0  0 
   -0.3114   -2.5481    1.1897 C   0  0  0  0  0  0 
   -0.6720    3.3862    2.5109 C   0  0  0  0  0  0 
   -4.7255    3.4832    6.9150 C   0  0  0  0  0  0 
   -2.4454   -2.3415    2.5301 C   0  0  0  0  0  0 
    1.1995   -2.3002    1.1161 C   0  0  0  0  0  0 
    1.3333   -0.3939    2.1232 H   0  0  0  0  0  0 
   -4.1368   -2.2825    3.8464 H   0  0  0  0  0  0 
   -4.3099    1.4707    7.5239 H   0  0  0  0  0  0 
   -0.8000    1.4976    1.4937 H   0  0  0  0  0  0 
   -0.1805    4.3582    2.3888 H   0  0  0  0  0  0 
   -5.2045    3.6773    7.8821 H   0  0  0  0  0  0 
   -2.5585   -3.4299    2.4529 H   0  0  0  0  0  0 
    1.5824   -2.7548    0.1940 H   0  0  0  0  0  0 
   -0.8451   -0.8983    2.4734 H   0  0  0  0  0  0 
   -0.4789   -3.6318    1.1507 H   0  0  0  0  0  0 
    1.6841   -2.8312    1.9450 H   0  0  0  0  0  0 
   -2.9719   -1.9070    1.6716 H   0  0  0  0  0  0 
   -2.1741    3.5972    2.6145 C   0  0  0  0  0  0 
   -5.4428    4.2964    5.8485 C   0  0  0  0  0  0 
   -2.6963    2.6433    2.7340 H   0  0  0  0  0  0 
   -4.9291    4.2363    4.8846 H   0  0  0  0  0  0 
   -2.5629    4.0897    1.7176 H   0  0  0  0  0  0 
   -5.4756    5.3512    6.1400 H   0  0  0  0  0  0 
   -2.4110    4.2266    3.4779 H   0  0  0  0  0  0 
   -6.4723    3.9495    5.7156 H   0  0  0  0  0  0 
  1  7  1  0
  2  8  1  0
  3  5  1  0
  4  6  1  0
  5 10  1  0
  5 13  1  0
  5 21  1  0
  6  9  1  0
  6 14  1  0
  6 22  1  0
  7 10  1  0
  7 16  1  0
  7 20  1  0
  8  9  1  0
  8 15  1  0
  8 19  1  0
  9 12  1  0
  9 28  1  0
 10 11  1  0
 10 27  1  0
 17 32  1  0
 18 31  1  0
 19 24  1  0
 19 35  1  0
 19 38  1  0
 20 23  1  0
 20 36  1  0
 20 37  1  0
 21 25  1  0
 21 33  1  0
 21 40  1  0
 22 26  1  0
 22 34  1  0
 22 39  1  0
 29 33  1  0
 30 34  1  0
 31 32  1  0
 31 35  1  0
 31 45  1  0
 32 36  1  0
 32 46  1  0
 33 41  1  0
 33 49  1  0
 34 42  1  0
 34 50  1  0
 35 43  1  0
 35 48  1  0
 36 44  1  0
 36 47  1  0
 49 51  1  0
 49 53  1  0
 49 55  1  0
 50 52  1  0
 50 54  1  0
 50 56  1  0
conformer 84  

    0.0000    0.0000    0.0000 H   0  0  0  0  0  0 
    3.6570    2.1831    5.4691 H   0  0  0  0  0  0 
    1.2666    1.7451   -2.1079 H   0  0  0  0  0  0 
    5.4628    3.0233    7.8204 H   0  0  0  0  0  0 
    1.0002    2.2390   -1.1667 C   0  0  0  0  0  0 
    4.3792    3.0242    7.9899 C   0  0  0  0  0  0 
    1.0971    0.0000    0.0000 C   0  0  0  0  0  0 
    4.0808    1.3852    6.0910 C   0  0  0  0  0  0 
    3.7931    1.6768    7.5647 C   0  0  0  0  0  0 
    1.5967    1.4466   -0.0000 C   0  0  0  0  0  0 
    2.6896    1.4670   -0.0760 H   0  0  0  0  0  0 
    2.7094    1.6777    7.7341 H   0  0  0  0  0  0 
   -0.0940    2.2328   -1.0934 H   0  0  0  0  0  0 
    3.9552    3.8219    7.3679 H   0  0  0  0  0  0 
    5.1644    1.3841    5.9214 H   0  0  0  0  0  0 
    1.4124   -0.5016   -0.9230 H   0  0  0  0  0  0 
    3.1114   -2.9832    2.1274 H   0  0  0  0  0  0 
    3.5639   -2.3828    4.4363 H   0  0  0  0  0  0 
    3.4945    0.0379    5.6657 C   0  0  0  0  0  0 
    1.5736   -0.8063    1.2124 C   0  0  0  0  0  0 
    1.5054    3.6835   -1.1705 C   0  0  0  0  0  0 
    4.0914    3.3159    9.4635 C   0  0  0  0  0  0 
    1.2475   -0.3003    2.1282 H   0  0  0  0  0  0 
    2.4107    0.0390    5.8347 H   0  0  0  0  0  0 
    1.2930    4.1402   -0.1959 H   0  0  0  0  0  0 
    3.0078    3.3167    9.6332 H   0  0  0  0  0  0 
    1.3268    1.9285    0.9474 H   0  0  0  0  0  0 
    4.2170    0.8791    8.1866 H   0  0  0  0  0  0 
   -0.2308    4.5458   -2.1338 H   0  0  0  0  0  0 
    4.2535    5.4639    9.2721 H   0  0  0  0  0  0 
    3.1893   -1.5984    3.7664 C   0  0  0  0  0  0 
    3.5442   -1.9956    2.3301 C   0  0  0  0  0  0 
    0.8588    4.5490   -2.2541 C   0  0  0  0  0  0 
    4.6771    4.6623    9.8883 C   0  0  0  0  0  0 
    3.7824   -0.2535    4.1912 C   0  0  0  0  0  0 
    3.0887   -1.0218    1.2378 C   0  0  0  0  0  0 
    1.0733   -1.7823    1.1924 H   0  0  0  0  0  0 
    3.9183   -0.7597    6.2879 H   0  0  0  0  0  0 
    4.5152    2.5182   10.0857 H   0  0  0  0  0  0 
    2.5953    3.6944   -1.2933 H   0  0  0  0  0  0 
    1.1898    5.5850   -2.1139 H   0  0  0  0  0  0 
    5.7610    4.6654    9.7246 H   0  0  0  0  0  0 
    4.8660   -0.2598    4.0228 H   0  0  0  0  0  0 
    3.6077   -0.0656    1.3612 H   0  0  0  0  0  0 
    2.1007   -1.5817    3.8935 H   0  0  0  0  0  0 
    4.6321   -2.1160    2.2542 H   0  0  0  0  0  0 
    3.4100   -1.4249    0.2692 H   0  0  0  0  0  0 
    3.3618    0.5525    3.5795 H   0  0  0  0  0  0 
    1.2131    4.1167   -3.6685 C   0  0  0  0  0  0 
    4.3933    4.9562   11.3528 C   0  0  0  0  0  0 
    0.7990    3.1318   -3.9029 H   0  0  0  0  0  0 
    4.8208    5.9233   11.6351 H   0  0  0  0  0  0 
    2.2981    4.0792   -3.8081 H   0  0  0  0  0  0 
    4.8319    4.1891   11.9990 H   0  0  0  0  0  0 
    0.8031    4.8285   -4.3922 H   0  0  0  0  0  0 
    3.3160    4.9921   11.5440 H   0  0  0  0  0  0 
  1  7  1  0
  2  8  1  0
  3  5  1  0
  4  6  1  0
  5 10  1  0
  5 13  1  0
  5 21  1  0
  6  9  1  0
  6 14  1  0
  6 22  1  0
  7 10  1  0
  7 16  1  0
  7 20  1  0
  8  9  1  0
  8 15  1  0
  8 19  1  0
  9 12  1  0
  9 28  1  0
 10 11  1  0
 10 27  1  0
 17 32  1  0
 18 31  1  0
 19 24  1  0
 19 35  1  0
 19 38  1  0
 20 23  1  0
 20 36  1  0
 20 37  1  0
 21 25  1  0
 21 33  1  0
 21 40  1  0
 22 26  1  0
 22 34  1  0
 22 39  1  0
 29 33  1  0
 30 34  1  0
 31 32  1  0
 31 35  1  0
 31 45  1  0
 32 36  1  0
 32 46  1  0
 33 41  1  0
 33 49  1  0
 34 42  1  0
 34 50  1  0
 35 43  1  0
 35 48  1  0
 36 44  1  0
 36 47  1  0
 49 51  1  0
 49 53  1  0
 49 55  1  0
 50 52  1  0
 50 54  1  0
 50 56  1  0
conformer 85  

    0.0000    0.0000    0.0000 C   0  0  0  0  0  0 
    1.5209    0.0000    0.0000 C   0  0  0  0  0  0 
    2.1320    1.4028   -0.0000 C   0  0  0  0  0  0 
    1.8428    2.1902    1.2800 C   0  0  0  0  0  0 
    2.5631    3.5405    1.2742 C   0  0  0  0  0  0 
    2.2732    4.3313    2.5511 C   0  0  0  0  0  0 
    2.9935    5.6806    2.5454 C   0  0  0  0  0  0 
    2.7033    6.4716    3.8221 C   0  0  0  0  0  0 
    3.4239    7.8216    3.8160 C   0  0  0  0  0  0 
    3.1269    8.6137    5.0909 C   0  0  0  0  0  0 
    3.9124    9.9250    5.1916 C   0  0  0  0  0  0 
    3.6765   10.9314    4.0601 C   0  0  0  0  0  0 
    2.2152   11.3689    3.9340 C   0  0  0  0  0  0 
    2.0115   12.5217    2.9458 C   0  0  0  0  0  0 
    2.3270   12.1412    1.4974 C   0  0  0  0  0  0 
    1.9980   13.2882    0.5392 C   0  0  0  0  0  0 
    2.3157   12.9120   -0.9079 C   0  0  0  0  0  0 
    1.9896   14.0488   -1.8634 C   0  0  0  0  0  0 
   -0.4015    0.4105    0.9310 H   0  0  0  0  0  0 
   -0.3752   -1.0237   -0.0987 H   0  0  0  0  0  0 
   -0.3932    0.5868   -0.8361 H   0  0  0  0  0  0 
    1.8857   -0.5662    0.8648 H   0  0  0  0  0  0 
    1.8686   -0.5298   -0.8949 H   0  0  0  0  0  0 
    3.2177    1.3029   -0.1219 H   0  0  0  0  0  0 
    1.7670    1.9628   -0.8696 H   0  0  0  0  0  0 
    2.1644    1.6067    2.1512 H   0  0  0  0  0  0 
    0.7650    2.3596    1.3813 H   0  0  0  0  0  0 
    3.6440    3.3804    1.1794 H   0  0  0  0  0  0 
    2.2443    4.1227    0.4010 H   0  0  0  0  0  0 
    2.5915    3.7486    3.4242 H   0  0  0  0  0  0 
    1.1925    4.4923    2.6462 H   0  0  0  0  0  0 
    2.6753    6.2630    1.6721 H   0  0  0  0  0  0 
    4.0743    5.5199    2.4506 H   0  0  0  0  0  0 
    3.0214    5.8888    4.6951 H   0  0  0  0  0  0 
    1.6226    6.6329    3.9168 H   0  0  0  0  0  0 
    3.1051    8.3922    2.9365 H   0  0  0  0  0  0 
    4.5050    7.6606    3.7264 H   0  0  0  0  0  0 
    2.0516    8.8133    5.1627 H   0  0  0  0  0  0 
    3.3833    7.9985    5.9627 H   0  0  0  0  0  0 
    4.9843    9.6940    5.2309 H   0  0  0  0  0  0 
    3.6664   10.4030    6.1481 H   0  0  0  0  0  0 
    4.0305   10.5078    3.1145 H   0  0  0  0  0  0 
    4.2994   11.8132    4.2558 H   0  0  0  0  0  0 
    1.5912   10.5216    3.6277 H   0  0  0  0  0  0 
    1.8522   11.6927    4.9172 H   0  0  0  0  0  0 
    2.6268   13.3783    3.2470 H   0  0  0  0  0  0 
    0.9655   12.8463    3.0112 H   0  0  0  0  0  0 
    1.7503   11.2517    1.2167 H   0  0  0  0  0  0 
    3.3880   11.8859    1.3986 H   0  0  0  0  0  0 
    2.5720   14.1791    0.8220 H   0  0  0  0  0  0 
    0.9357   13.5471    0.6262 H   0  0  0  0  0  0 
    1.7415   12.0239   -1.1965 H   0  0  0  0  0  0 
    3.3776   12.6568   -1.0020 H   0  0  0  0  0  0 
    0.9269   14.3073   -1.8175 H   0  0  0  0  0  0 
    2.2244   13.7583   -2.8922 H   0  0  0  0  0  0 
    2.5720   14.9437   -1.6217 H   0  0  0  0  0  0 
  1  2  1  0
  1 19  1  0
  1 20  1  0
  1 21  1  0
  2  3  1  0
  2 22  1  0
  2 23  1  0
  3  4  1  0
  3 24  1  0
  3 25  1  0
  4  5  1  0
  4 26  1  0
  4 27  1  0
  5  6  1  0
  5 28  1  0
  5 29  1  0
  6  7  1  0
  6 30  1  0
  6 31  1  0
  7  8  1  0
  7 32  1  0
  7 33  1  0
  8  9  1  0
  8 34  1  0
  8 35  1  0
  9 10  1  0
  9 36  1  0
  9 37  1  0
 10 11  1  0
 10 38  1  0
 10 39  1  0
 11 12  1  0
 11 40  1  0
 11 41  1  0
 12 13  1  0
 12 42  1  0
 12 43  1  0
 13 14  1  0
 13 44  1  0
 13 45  1  0
 14 15  1  0
 14 46  1  0
 14 47  1  0
 15 16  1  0
 15 48  1  0
 15 49  1  0
 16 17  1  0
 16 50  1  0
 16 51  1  0
 17 18  1  0
 17 52  1  0
 17 53  1  0
 18 54  1  0
 18 55  1  0
 18 56  1  0
conformer 86  

    0.0000    0.0000    0.0000 H   0  0  0  0  0  0 
    5.8722   -2.2709    2.4469 H   0  0  0  0  0  0 
    1.4708    3.2988   -1.0638 H   0  0  0  0  0  0 
    7.8444   -0.9924    0.3460 H   0  0  0  0  0  0 
    1.1029    2.2718   -1.1820 C   0  0  0  0  0  0 
    6.7973   -0.6681    0.3760 C   0  0  0  0  0  0 
    1.0965    0.0000    0.0000 C   0  0  0  0  0  0 
    6.0945   -2.8124    1.5203 C   0  0  0  0  0  0 
    5.8793   -1.8908    0.3179 C   0  0  0  0  0  0 
    1.6109    1.4411    0.0000 C   0  0  0  0  0  0 
    2.7069    1.4474    0.0191 H   0  0  0  0  0  0 
    4.8391   -1.5497    0.2894 H   0  0  0  0  0  0 
    0.0084    2.3300   -1.1326 H   0  0  0  0  0  0 
    6.6479   -0.1396    1.3254 H   0  0  0  0  0  0 
    7.1547   -3.0903    1.5750 H   0  0  0  0  0  0 
    1.4234   -0.5169   -0.9090 H   0  0  0  0  0  0 
    1.2460   -2.5602    3.3475 H   0  0  0  0  0  0 
    3.3592   -3.7412    3.4451 H   0  0  0  0  0  0 
    5.2683   -4.1025    1.4574 C   0  0  0  0  0  0 
    1.6147   -0.7672    1.2192 C   0  0  0  0  0  0 
    1.4995    1.7657   -2.5730 C   0  0  0  0  0  0 
    6.5167    0.2847   -0.7873 C   0  0  0  0  0  0 
    2.7091   -0.7476    1.2036 H   0  0  0  0  0  0 
    5.4856   -4.7001    2.3513 H   0  0  0  0  0  0 
    1.0314    0.7938   -2.7670 H   0  0  0  0  0  0 
    6.6469   -0.2457   -1.7385 H   0  0  0  0  0  0 
    1.2870    1.9338    0.9256 H   0  0  0  0  0  0 
    6.0651   -2.4453   -0.6098 H   0  0  0  0  0  0 
    3.4296    0.9002   -2.1081 H   0  0  0  0  0  0 
    7.3144    2.0347    0.2011 H   0  0  0  0  0  0 
    3.1342   -3.1798    2.5296 C   0  0  0  0  0  0 
    1.6118   -3.0269    2.4244 C   0  0  0  0  0  0 
    3.0115    1.6616   -2.7746 C   0  0  0  0  0  0 
    7.4379    1.5029   -0.7494 C   0  0  0  0  0  0 
    3.7519   -3.9144    1.3372 C   0  0  0  0  0  0 
    1.1103   -2.2119    1.2265 C   0  0  0  0  0  0 
    1.2940   -0.2631    2.1388 H   0  0  0  0  0  0 
    5.6097   -4.6959    0.5999 H   0  0  0  0  0  0 
    5.4723    0.6158   -0.7421 H   0  0  0  0  0  0 
    1.0847    2.4588   -3.3157 H   0  0  0  0  0  0 
    3.4886    2.6159   -2.5241 H   0  0  0  0  0  0 
    8.4840    1.1806   -0.8079 H   0  0  0  0  0  0 
    3.5255   -3.3938    0.4017 H   0  0  0  0  0  0 
    1.3871   -2.7102    0.2908 H   0  0  0  0  0  0 
    3.5919   -2.1940    2.6563 H   0  0  0  0  0  0 
    1.1566   -4.0242    2.3817 H   0  0  0  0  0  0 
    0.0133   -2.2043    1.2545 H   0  0  0  0  0  0 
    3.2893   -4.9060    1.2551 H   0  0  0  0  0  0 
    3.3598    1.2906   -4.2076 C   0  0  0  0  0  0 
    7.1435    2.4567   -1.8964 C   0  0  0  0  0  0 
    2.9936    2.0468   -4.9092 H   0  0  0  0  0  0 
    7.2820    1.9627   -2.8634 H   0  0  0  0  0  0 
    2.9203    0.3259   -4.4806 H   0  0  0  0  0  0 
    7.8169    3.3185   -1.8552 H   0  0  0  0  0  0 
    4.4454    1.2153   -4.3255 H   0  0  0  0  0  0 
    6.1147    2.8269   -1.8440 H   0  0  0  0  0  0 
  1  7  1  0
  2  8  1  0
  3  5  1  0
  4  6  1  0
  5 10  1  0
  5 13  1  0
  5 21  1  0
  6  9  1  0
  6 14  1  0
  6 22  1  0
  7 10  1  0
  7 16  1  0
  7 20  1  0
  8  9  1  0
  8 15  1  0
  8 19  1  0
  9 12  1  0
  9 28  1  0
 10 11  1  0
 10 27  1  0
 17 32  1  0
 18 31  1  0
 19 24  1  0
 19 35  1  0
 19 38  1  0
 20 23  1  0
 20 36  1  0
 20 37  1  0
 21 25  1  0
 21 33  1  0
 21 40  1  0
 22 26  1  0
 22 34  1  0
 22 39  1  0
 29 33  1  0
 30 34  1  0
 31 32  1  0
 31 35  1  0
 31 45  1  0
 32 36  1  0
 32 46  1  0
 33 41  1  0
 33 49  1  0
 34 42  1  0
 34 50  1  0
 35 43  1  0
 35 48  1  0
 36 44  1  0
 36 47  1  0
 49 51  1  0
 49 53  1  0
 49 55  1  0
 50 52  1  0
 50 54  1  0
 50 56  1  0
conformer 87  

    0.0000    0.0000    0.0000 C   0  0  0  0  0  0 
    1.5199    0.0000    0.0000 C   0  0  0  0  0  0 
    2.0756    1.4237    0.0000 C   0  0  0  0  0  0 
    3.6035    1.4253   -0.0721 C   0  0  0  0  0  0 
    4.1577    2.8514   -0.0451 C   0  0  0  0  0  0 
    5.6671    2.9244   -0.2954 C   0  0  0  0  0  0 
    6.5416    2.1340    0.6825 C   0  0  0  0  0  0 
    6.4014    2.5996    2.1335 C   0  0  0  0  0  0 
    7.4059    1.9320    3.0793 C   0  0  0  0  0  0 
    7.3065    0.4065    3.1796 C   0  0  0  0  0  0 
    5.9714   -0.0797    3.7501 C   0  0  0  0  0  0 
    5.9459   -1.6058    3.8655 C   0  0  0  0  0  0 
    4.7344   -2.1410    4.6329 C   0  0  0  0  0  0 
    3.3910   -1.8385    3.9626 C   0  0  0  0  0  0 
    2.2449   -2.5071    4.7271 C   0  0  0  0  0  0 
    0.8712   -2.3028    4.0838 C   0  0  0  0  0  0 
    0.4025   -0.8477    4.1018 C   0  0  0  0  0  0 
   -1.0466   -0.7294    3.6547 C   0  0  0  0  0  0 
   -0.3912    0.4773   -0.9042 H   0  0  0  0  0  0 
   -0.3926    0.5389    0.8678 H   0  0  0  0  0  0 
   -0.3796   -1.0259    0.0335 H   0  0  0  0  0  0 
    1.8783   -0.5426   -0.8824 H   0  0  0  0  0  0 
    1.8823   -0.5400    0.8826 H   0  0  0  0  0  0 
    1.6687    1.9773   -0.8550 H   0  0  0  0  0  0 
    1.7482    1.9448    0.9080 H   0  0  0  0  0  0 
    3.9263    0.9217   -0.9913 H   0  0  0  0  0  0 
    4.0030    0.8517    0.7718 H   0  0  0  0  0  0 
    3.9115    3.3262    0.9116 H   0  0  0  0  0  0 
    3.6590    3.4467   -0.8205 H   0  0  0  0  0  0 
    5.9724    3.9780   -0.2763 H   0  0  0  0  0  0 
    5.8736    2.5636   -1.3109 H   0  0  0  0  0  0 
    6.3091    1.0674    0.5990 H   0  0  0  0  0  0 
    7.5874    2.2476    0.3705 H   0  0  0  0  0  0 
    5.3829    2.4248    2.4948 H   0  0  0  0  0  0 
    6.5629    3.6840    2.1774 H   0  0  0  0  0  0 
    8.4217    2.1923    2.7563 H   0  0  0  0  0  0 
    7.2816    2.3636    4.0803 H   0  0  0  0  0  0 
    7.4848   -0.0512    2.2002 H   0  0  0  0  0  0 
    8.1179    0.0585    3.8315 H   0  0  0  0  0  0 
    5.8125    0.3699    4.7374 H   0  0  0  0  0  0 
    5.1503    0.2466    3.1042 H   0  0  0  0  0  0 
    6.8509   -1.9448    4.3850 H   0  0  0  0  0  0 
    5.9728   -2.0504    2.8631 H   0  0  0  0  0  0 
    4.8496   -3.2275    4.7333 H   0  0  0  0  0  0 
    4.7375   -1.7299    5.6500 H   0  0  0  0  0  0 
    3.4039   -2.1994    2.9274 H   0  0  0  0  0  0 
    3.2315   -0.7560    3.9316 H   0  0  0  0  0  0 
    2.2233   -2.1365    5.7593 H   0  0  0  0  0  0 
    2.4363   -3.5860    4.7848 H   0  0  0  0  0  0 
    0.1470   -2.9199    4.6303 H   0  0  0  0  0  0 
    0.8863   -2.6740    3.0518 H   0  0  0  0  0  0 
    1.0284   -0.2407    3.4388 H   0  0  0  0  0  0 
    0.4986   -0.4337    5.1121 H   0  0  0  0  0  0 
   -1.7125   -1.2607    4.3423 H   0  0  0  0  0  0 
   -1.3520    0.3213    3.6315 H   0  0  0  0  0  0 
   -1.1855   -1.1484    2.6534 H   0  0  0  0  0  0 
  1  2  1  0
  1 19  1  0
  1 20  1  0
  1 21  1  0
  2  3  1  0
  2 22  1  0
  2 23  1  0
  3  4  1  0
  3 24  1  0
  3 25  1  0
  4  5  1  0
  4 26  1  0
  4 27  1  0
  5  6  1  0
  5 28  1  0
  5 29  1  0
  6  7  1  0
  6 30  1  0
  6 31  1  0
  7  8  1  0
  7 32  1  0
  7 33  1  0
  8  9  1  0
  8 34  1  0
  8 35  1  0
  9 10  1  0
  9 36  1  0
  9 37  1  0
 10 11  1  0
 10 38  1  0
 10 39  1  0
 11 12  1  0
 11 40  1  0
 11 41  1  0
 12 13  1  0
 12 42  1  0
 12 43  1  0
 13 14  1  0
 13 44  1  0
 13 45  1  0
 14 15  1  0
 14 46  1  0
 14 47  1  0
 15 16  1  0
 15 48  1  0
 15 49  1  0
 16 17  1  0
 16 50  1  0
 16 51  1  0
 17 18  1  0
 17 52  1  0
 17 53  1  0
 18 54  1  0
 18 55  1  0
 18 56  1  0
conformer 88  

    0.0000    0.0000    0.0000 C   0  0  0  0  0  0 
    1.5197    0.0000    0.0000 C   0  0  0  0  0  0 
    2.0789    1.4233    0.0000 C   0  0  0  0  0  0 
    3.6092    1.4138    0.0200 C   0  0  0  0  0  0 
    4.2262    2.8123    0.1115 C   0  0  0  0  0  0 
    3.9769    3.6649   -1.1349 C   0  0  0  0  0  0 
    4.7034    5.0089   -1.0421 C   0  0  0  0  0  0 
    4.5801    5.8550   -2.3135 C   0  0  0  0  0  0 
    3.1516    6.2138   -2.7365 C   0  0  0  0  0  0 
    2.3967    7.0304   -1.6852 C   0  0  0  0  0  0 
    1.0343    7.5302   -2.1762 C   0  0  0  0  0  0 
    0.0169    6.4398   -2.5277 C   0  0  0  0  0  0 
   -0.3715    5.5637   -1.3342 C   0  0  0  0  0  0 
   -1.4825    4.5798   -1.7087 C   0  0  0  0  0  0 
   -1.9361    3.7601   -0.4980 C   0  0  0  0  0  0 
   -3.0613    2.7945   -0.8776 C   0  0  0  0  0  0 
   -3.5438    1.9310    0.2895 C   0  0  0  0  0  0 
   -4.2354    2.7249    1.3871 C   0  0  0  0  0  0 
   -0.3883    0.4983    0.8937 H   0  0  0  0  0  0 
   -0.3937    0.5161   -0.8814 H   0  0  0  0  0  0 
   -0.3801   -1.0262   -0.0087 H   0  0  0  0  0  0 
    1.8802   -0.5411   -0.8826 H   0  0  0  0  0  0 
    1.8783   -0.5424    0.8825 H   0  0  0  0  0  0 
    1.7031    1.9668    0.8753 H   0  0  0  0  0  0 
    1.7149    1.9492   -0.8896 H   0  0  0  0  0  0 
    3.9889    0.9022   -0.8728 H   0  0  0  0  0  0 
    3.9510    0.8328    0.8857 H   0  0  0  0  0  0 
    5.3076    2.6990    0.2577 H   0  0  0  0  0  0 
    3.8396    3.3291    0.9983 H   0  0  0  0  0  0 
    2.9024    3.8378   -1.2482 H   0  0  0  0  0  0 
    4.3187    3.1237   -2.0251 H   0  0  0  0  0  0 
    5.7702    4.8292   -0.8582 H   0  0  0  0  0  0 
    4.3340    5.5722   -0.1776 H   0  0  0  0  0  0 
    5.0612    5.3200   -3.1419 H   0  0  0  0  0  0 
    5.1526    6.7801   -2.1719 H   0  0  0  0  0  0 
    3.2090    6.7944   -3.6658 H   0  0  0  0  0  0 
    2.6006    5.2995   -2.9791 H   0  0  0  0  0  0 
    3.0013    7.9048   -1.4135 H   0  0  0  0  0  0 
    2.2664    6.4480   -0.7675 H   0  0  0  0  0  0 
    0.6041    8.1800   -1.4038 H   0  0  0  0  0  0 
    1.1854    8.1626   -3.0600 H   0  0  0  0  0  0 
   -0.8837    6.9339   -2.9139 H   0  0  0  0  0  0 
    0.3959    5.8138   -3.3432 H   0  0  0  0  0  0 
    0.4984    5.0008   -0.9781 H   0  0  0  0  0  0 
   -0.7085    6.2013   -0.5081 H   0  0  0  0  0  0 
   -2.3393    5.1309   -2.1153 H   0  0  0  0  0  0 
   -1.1257    3.9075   -2.4984 H   0  0  0  0  0  0 
   -2.2762    4.4440    0.2874 H   0  0  0  0  0  0 
   -1.0866    3.1966   -0.0939 H   0  0  0  0  0  0 
   -2.7055    2.1290   -1.6740 H   0  0  0  0  0  0 
   -3.9086    3.3556   -1.2906 H   0  0  0  0  0  0 
   -4.2503    1.1874   -0.0986 H   0  0  0  0  0  0 
   -2.7033    1.3750    0.7182 H   0  0  0  0  0  0 
   -4.6440    2.0446    2.1413 H   0  0  0  0  0  0 
   -3.5399    3.4000    1.8939 H   0  0  0  0  0  0 
   -5.0620    3.3176    0.9828 H   0  0  0  0  0  0 
  1  2  1  0
  1 19  1  0
  1 20  1  0
  1 21  1  0
  2  3  1  0
  2 22  1  0
  2 23  1  0
  3  4  1  0
  3 24  1  0
  3 25  1  0
  4  5  1  0
  4 26  1  0
  4 27  1  0
  5  6  1  0
  5 28  1  0
  5 29  1  0
  6  7  1  0
  6 30  1  0
  6 31  1  0
  7  8  1  0
  7 32  1  0
  7 33  1  0
  8  9  1  0
  8 34  1  0
  8 35  1  0
  9 10  1  0
  9 36  1  0
  9 37  1  0
 10 11  1  0
 10 38  1  0
 10 39  1  0
 11 12  1  0
 11 40  1  0
 11 41  1  0
 12 13  1  0
 12 42  1  0
 12 43  1  0
 13 14  1  0
 13 44  1  0
 13 45  1  0
 14 15  1  0
 14 46  1  0
 14 47  1  0
 15 16  1  0
 15 48  1  0
 15 49  1  0
 16 17  1  0
 16 50  1  0
 16 51  1  0
 17 18  1  0
 17 52  1  0
 17 53  1  0
 18 54  1  0
 18 55  1  0
 18 56  1  0
conformer 89  

    0.0000    0.0000    0.0000 H   0  0  0  0  0  0 
    4.2046   -6.7790   -0.0221 H   0  0  0  0  0  0 
    1.3593    3.3293    0.9828 H   0  0  0  0  0  0 
    4.1364   -7.3980    2.3845 H   0  0  0  0  0  0 
    1.0378    2.2918    1.1377 C   0  0  0  0  0  0 
    3.0438   -7.3018    2.3760 C   0  0  0  0  0  0 
    1.0966    0.0000    0.0000 C   0  0  0  0  0  0 
    3.1202   -6.6156   -0.0536 C   0  0  0  0  0  0 
    2.6296   -6.2463    1.3482 C   0  0  0  0  0  0 
    1.6102    1.4415   -0.0000 C   0  0  0  0  0  0 
    2.7057    1.4447    0.0538 H   0  0  0  0  0  0 
    3.0410   -5.2716    1.6370 H   0  0  0  0  0  0 
   -0.0577    2.2897    1.0832 H   0  0  0  0  0  0 
    2.6352   -8.2773    2.0854 H   0  0  0  0  0  0 
    2.6675   -7.5641   -0.3673 H   0  0  0  0  0  0 
    1.4225   -0.5151    0.9105 H   0  0  0  0  0  0 
    2.7144   -3.0190   -2.4135 H   0  0  0  0  0  0 
    1.4464   -4.8621   -3.4615 H   0  0  0  0  0  0 
    2.8314   -5.5358   -1.1014 C   0  0  0  0  0  0 
    1.6085   -0.7702   -1.2195 C   0  0  0  0  0  0 
    1.4873    1.8324    2.5265 C   0  0  0  0  0  0 
    2.5516   -6.9367    3.7775 C   0  0  0  0  0  0 
    2.7054   -0.7672   -1.2218 H   0  0  0  0  0  0 
    3.2930   -4.5950   -0.7810 H   0  0  0  0  0  0 
    2.5823    1.7831    2.5613 H   0  0  0  0  0  0 
    2.9596   -5.9607    4.0676 H   0  0  0  0  0  0 
    1.3398    1.9176   -0.9508 H   0  0  0  0  0  0 
    1.5379   -6.1528    1.3517 H   0  0  0  0  0  0 
    1.3624    3.7946    3.4296 H   0  0  0  0  0  0 
    2.5570   -8.9674    4.5210 H   0  0  0  0  0  0 
    1.0506   -4.4021   -2.5473 C   0  0  0  0  0  0 
    1.6191   -2.9840   -2.4351 C   0  0  0  0  0  0 
    0.9831    2.7826    3.6136 C   0  0  0  0  0  0 
    2.9658   -7.9905    4.8042 C   0  0  0  0  0  0 
    1.3372   -5.3303   -1.3619 C   0  0  0  0  0  0 
    1.1001   -2.2137   -1.2193 C   0  0  0  0  0  0 
    1.2813   -0.2657   -2.1368 H   0  0  0  0  0  0 
    3.3213   -5.8282   -2.0383 H   0  0  0  0  0  0 
    1.4590   -6.8407    3.7700 H   0  0  0  0  0  0 
    1.1095    0.8242    2.7298 H   0  0  0  0  0  0 
   -0.1114    2.8354    3.5834 H   0  0  0  0  0  0 
    4.0576   -8.0874    4.8189 H   0  0  0  0  0  0 
    0.8728   -6.3019   -1.5724 H   0  0  0  0  0  0 
    1.4252   -2.7062   -0.2960 H   0  0  0  0  0  0 
   -0.0365   -4.3386   -2.6817 H   0  0  0  0  0  0 
    1.3479   -2.4381   -3.3476 H   0  0  0  0  0  0 
    0.0035   -2.2169   -1.2223 H   0  0  0  0  0  0 
    0.8439   -4.9409   -0.4653 H   0  0  0  0  0  0 
    1.4229    2.3300    4.9969 C   0  0  0  0  0  0 
    2.4784   -7.6313    6.1988 C   0  0  0  0  0  0 
    2.5146    2.2968    5.0701 H   0  0  0  0  0  0 
    2.8954   -6.6733    6.5255 H   0  0  0  0  0  0 
    1.0523    3.0236    5.7582 H   0  0  0  0  0  0 
    1.3865   -7.5582    6.2261 H   0  0  0  0  0  0 
    1.0323    1.3334    5.2263 H   0  0  0  0  0  0 
    2.7855   -8.3980    6.9169 H   0  0  0  0  0  0 
  1  7  1  0
  2  8  1  0
  3  5  1  0
  4  6  1  0
  5 10  1  0
  5 13  1  0
  5 21  1  0
  6  9  1  0
  6 14  1  0
  6 22  1  0
  7 10  1  0
  7 16  1  0
  7 20  1  0
  8  9  1  0
  8 15  1  0
  8 19  1  0
  9 12  1  0
  9 28  1  0
 10 11  1  0
 10 27  1  0
 17 32  1  0
 18 31  1  0
 19 24  1  0
 19 35  1  0
 19 38  1  0
 20 23  1  0
 20 36  1  0
 20 37  1  0
 21 25  1  0
 21 33  1  0
 21 40  1  0
 22 26  1  0
 22 34  1  0
 22 39  1  0
 29 33  1  0
 30 34  1  0
 31 32  1  0
 31 35  1  0
 31 45  1  0
 32 36  1  0
 32 46  1  0
 33 41  1  0
 33 49  1  0
 34 42  1  0
 34 50  1  0
 35 43  1  0
 35 48  1  0
 36 44  1  0
 36 47  1  0
 49 51  1  0
 49 53  1  0
 49 55  1  0
 50 52  1  0
 50 54  1  0
 50 56  1  0
conformer 90  

    0.0000    0.0000    0.0000 H   0  0  0  0  0  0 
    1.5194   -0.2468   -5.7169 H   0  0  0  0  0  0 
    1.6483    1.7841   -2.1399 H   0  0  0  0  0  0 
    0.1655    2.2774   -6.8299 H   0  0  0  0  0  0 
    1.1858    2.2317   -1.2536 C   0  0  0  0  0  0 
    0.5033    1.5239   -7.5518 C   0  0  0  0  0  0 
    1.0973    0.0000    0.0000 C   0  0  0  0  0  0 
    2.1501    0.6387   -5.8532 C   0  0  0  0  0  0 
    1.9657    1.1701   -7.2762 C   0  0  0  0  0  0 
    1.5886    1.4519    0.0000 C   0  0  0  0  0  0 
    1.1694    1.9513    0.8826 H   0  0  0  0  0  0 
    2.5915    2.0592   -7.4207 H   0  0  0  0  0  0 
    0.0991    2.1744   -1.3891 H   0  0  0  0  0  0 
   -0.1231    0.6350   -7.4085 H   0  0  0  0  0  0 
    1.8105    1.3937   -5.1336 H   0  0  0  0  0  0 
    1.4049   -0.4722    0.9412 H   0  0  0  0  0  0 
    4.6609   -2.0704   -2.2632 H   0  0  0  0  0  0 
    3.6006   -2.2404   -4.4722 H   0  0  0  0  0  0 
    3.6145    0.2888   -5.5769 C   0  0  0  0  0  0 
    1.5785   -0.8621   -1.1720 C   0  0  0  0  0  0 
    1.6145    3.6974   -1.1603 C   0  0  0  0  0  0 
    0.3182    2.0573   -8.9733 C   0  0  0  0  0  0 
    1.2048   -0.4404   -2.1102 H   0  0  0  0  0  0 
    3.9443   -0.5053   -6.2576 H   0  0  0  0  0  0 
    2.6998    3.7539   -1.0114 H   0  0  0  0  0  0 
    0.9448    2.9460   -9.1169 H   0  0  0  0  0  0 
    2.6774    1.4799    0.1214 H   0  0  0  0  0  0 
    2.3040    0.4154   -7.9966 H   0  0  0  0  0  0 
    1.7018    4.0057   -3.2994 H   0  0  0  0  0  0 
   -1.7734    1.5251   -9.1102 H   0  0  0  0  0  0 
    3.2367   -1.4810   -3.7688 C   0  0  0  0  0  0 
    3.5738   -1.9489   -2.3478 C   0  0  0  0  0  0 
    1.2307    4.4676   -2.4238 C   0  0  0  0  0  0 
   -1.1431    2.4113   -9.2482 C   0  0  0  0  0  0 
    3.8673   -0.1323   -4.1261 C   0  0  0  0  0  0 
    3.0999   -1.0244   -1.2203 C   0  0  0  0  0  0 
    1.1196   -1.8543   -1.0772 H   0  0  0  0  0  0 
    4.2367    1.1670   -5.7901 H   0  0  0  0  0  0 
    0.6559    1.3038   -9.6954 H   0  0  0  0  0  0 
    1.1432    4.1642   -0.2869 H   0  0  0  0  0  0 
    0.1461    4.4180   -2.5751 H   0  0  0  0  0  0 
   -1.4844    3.1672   -8.5315 H   0  0  0  0  0  0 
    4.9511   -0.1956   -3.9693 H   0  0  0  0  0  0 
    3.5889   -0.0502   -1.3170 H   0  0  0  0  0  0 
    2.1502   -1.4434   -3.8943 H   0  0  0  0  0  0 
    3.1399   -2.9453   -2.1973 H   0  0  0  0  0  0 
    3.4413   -1.4461   -0.2666 H   0  0  0  0  0  0 
    3.4960    0.6541   -3.4604 H   0  0  0  0  0  0 
    1.6566    5.9245   -2.3391 C   0  0  0  0  0  0 
   -1.3315    2.9421  -10.6604 C   0  0  0  0  0  0 
    1.3723    6.4562   -3.2526 H   0  0  0  0  0  0 
   -0.7387    3.8482  -10.8213 H   0  0  0  0  0  0 
    2.7414    6.0098   -2.2201 H   0  0  0  0  0  0 
   -1.0292    2.1969  -11.4032 H   0  0  0  0  0  0 
    1.1772    6.4249   -1.4916 H   0  0  0  0  0  0 
   -2.3833    3.1888  -10.8354 H   0  0  0  0  0  0 
  1  7  1  0
  2  8  1  0
  3  5  1  0
  4  6  1  0
  5 10  1  0
  5 13  1  0
  5 21  1  0
  6  9  1  0
  6 14  1  0
  6 22  1  0
  7 10  1  0
  7 16  1  0
  7 20  1  0
  8  9  1  0
  8 15  1  0
  8 19  1  0
  9 12  1  0
  9 28  1  0
 10 11  1  0
 10 27  1  0
 17 32  1  0
 18 31  1  0
 19 24  1  0
 19 35  1  0
 19 38  1  0
 20 23  1  0
 20 36  1  0
 20 37  1  0
 21 25  1  0
 21 33  1  0
 21 40  1  0
 22 26  1  0
 22 34  1  0
 22 39  1  0
 29 33  1  0
 30 34  1  0
 31 32  1  0
 31 35  1  0
 31 45  1  0
 32 36  1  0
 32 46  1  0
 33 41  1  0
 33 49  1  0
 34 42  1  0
 34 50  1  0
 35 43  1  0
 35 48  1  0
 36 44  1  0
 36 47  1  0
 49 51  1  0
 49 53  1  0
 49 55  1  0
 50 52  1  0
 50 54  1  0
 50 56  1  0
conformer 91  

    0.0000    0.0000    0.0000 C   0  0  0  0  0  0 
    1.5209    0.0000   -0.0000 C   0  0  0  0  0  0 
    2.0778    1.4244   -0.0000 C   0  0  0  0  0  0 
    3.6031    1.4839    0.1279 C   0  0  0  0  0  0 
    4.3351    0.8671   -1.0661 C   0  0  0  0  0  0 
    5.8512    1.0567   -0.9501 C   0  0  0  0  0  0 
    6.6127    0.5349   -2.1733 C   0  0  0  0  0  0 
    6.5807   -0.9910   -2.2916 C   0  0  0  0  0  0 
    7.3418   -1.5250   -3.5093 C   0  0  0  0  0  0 
    6.8295   -1.0494   -4.8744 C   0  0  0  0  0  0 
    5.3252   -1.2156   -5.1163 C   0  0  0  0  0  0 
    4.8525   -2.6690   -5.0361 C   0  0  0  0  0  0 
    3.3603   -2.8325   -5.3431 C   0  0  0  0  0  0 
    2.4530   -2.2213   -4.2710 C   0  0  0  0  0  0 
    0.9785   -2.5012   -4.5691 C   0  0  0  0  0  0 
    0.0677   -1.8975   -3.4984 C   0  0  0  0  0  0 
   -1.4044   -2.1690   -3.8075 C   0  0  0  0  0  0 
   -2.3178   -1.5759   -2.7470 C   0  0  0  0  0  0 
   -0.3915    0.5085   -0.8867 H   0  0  0  0  0  0 
   -0.3780   -1.0270   -0.0013 H   0  0  0  0  0  0 
   -0.3932    0.5049    0.8881 H   0  0  0  0  0  0 
    1.8801   -0.5413    0.8827 H   0  0  0  0  0  0 
    1.8694   -0.5460   -0.8831 H   0  0  0  0  0  0 
    1.7655    1.9429   -0.9148 H   0  0  0  0  0  0 
    1.6433    1.9796    0.8407 H   0  0  0  0  0  0 
    3.8966    2.5364    0.2255 H   0  0  0  0  0  0 
    3.9145    0.9820    1.0521 H   0  0  0  0  0  0 
    3.9778    1.3293   -1.9942 H   0  0  0  0  0  0 
    4.1018   -0.2003   -1.1224 H   0  0  0  0  0  0 
    6.2216    0.5641   -0.0430 H   0  0  0  0  0  0 
    6.0695    2.1264   -0.8422 H   0  0  0  0  0  0 
    7.6573    0.8611   -2.0983 H   0  0  0  0  0  0 
    6.1996    1.0025   -3.0736 H   0  0  0  0  0  0 
    5.5493   -1.3546   -2.3231 H   0  0  0  0  0  0 
    7.0293   -1.4254   -1.3893 H   0  0  0  0  0  0 
    7.3157   -2.6211   -3.4796 H   0  0  0  0  0  0 
    8.3996   -1.2476   -3.4208 H   0  0  0  0  0  0 
    7.3791   -1.5885   -5.6563 H   0  0  0  0  0  0 
    7.0856    0.0091   -5.0047 H   0  0  0  0  0  0 
    4.7724   -0.5922   -4.4067 H   0  0  0  0  0  0 
    5.0943   -0.8214   -6.1139 H   0  0  0  0  0  0 
    5.4220   -3.2668   -5.7584 H   0  0  0  0  0  0 
    5.0598   -3.0886   -4.0456 H   0  0  0  0  0  0 
    3.1328   -2.3904   -6.3206 H   0  0  0  0  0  0 
    3.1441   -3.9052   -5.4232 H   0  0  0  0  0  0 
    2.6065   -1.1379   -4.2185 H   0  0  0  0  0  0 
    2.7140   -2.6341   -3.2891 H   0  0  0  0  0  0 
    0.8130   -3.5842   -4.6222 H   0  0  0  0  0  0 
    0.7180   -2.0857   -5.5502 H   0  0  0  0  0  0 
    0.3222   -2.3200   -2.5187 H   0  0  0  0  0  0 
    0.2373   -0.8155   -3.4375 H   0  0  0  0  0  0 
   -1.5791   -3.2495   -3.8683 H   0  0  0  0  0  0 
   -1.6641   -1.7432   -4.7837 H   0  0  0  0  0  0 
   -2.1102   -2.0096   -1.7637 H   0  0  0  0  0  0 
   -2.1885   -0.4910   -2.6796 H   0  0  0  0  0  0 
   -3.3649   -1.7783   -2.9925 H   0  0  0  0  0  0 
  1  2  1  0
  1 19  1  0
  1 20  1  0
  1 21  1  0
  2  3  1  0
  2 22  1  0
  2 23  1  0
  3  4  1  0
  3 24  1  0
  3 25  1  0
  4  5  1  0
  4 26  1  0
  4 27  1  0
  5  6  1  0
  5 28  1  0
  5 29  1  0
  6  7  1  0
  6 30  1  0
  6 31  1  0
  7  8  1  0
  7 32  1  0
  7 33  1  0
  8  9  1  0
  8 34  1  0
  8 35  1  0
  9 10  1  0
  9 36  1  0
  9 37  1  0
 10 11  1  0
 10 38  1  0
 10 39  1  0
 11 12  1  0
 11 40  1  0
 11 41  1  0
 12 13  1  0
 12 42  1  0
 12 43  1  0
 13 14  1  0
 13 44  1  0
 13 45  1  0
 14 15  1  0
 14 46  1  0
 14 47  1  0
 15 16  1  0
 15 48  1  0
 15 49  1  0
 16 17  1  0
 16 50  1  0
 16 51  1  0
 17 18  1  0
 17 52  1  0
 17 53  1  0
 18 54  1  0
 18 55  1  0
 18 56  1  0
conformer 92  

    0.0000    0.0000    0.0000 H   0  0  0  0  0  0 
   -0.4879   -6.8434    2.1721 H   0  0  0  0  0  0 
    1.4649    1.8563    2.1215 H   0  0  0  0  0  0 
   -2.7912   -7.0245    5.2602 H   0  0  0  0  0  0 
    1.0945    2.2723    1.1780 C   0  0  0  0  0  0 
   -2.3256   -7.3109    4.3089 C   0  0  0  0  0  0 
    1.0968    0.0000    0.0000 C   0  0  0  0  0  0 
   -0.0731   -7.2554    3.0979 C   0  0  0  0  0  0 
   -0.8879   -6.7816    4.3039 C   0  0  0  0  0  0 
    1.6103    1.4427    0.0000 C   0  0  0  0  0  0 
    1.2938    1.9171   -0.9373 H   0  0  0  0  0  0 
   -0.9104   -5.6864    4.3392 H   0  0  0  0  0  0 
   -0.0007    2.2262    1.2088 H   0  0  0  0  0  0 
   -2.3147   -8.4073    4.2807 H   0  0  0  0  0  0 
   -0.1564   -8.3463    3.0150 H   0  0  0  0  0  0 
    1.4122   -0.4740   -0.9379 H   0  0  0  0  0  0 
    2.7728   -3.0737    2.2761 H   0  0  0  0  0  0 
    1.6046   -5.0076    1.1927 H   0  0  0  0  0  0 
    1.4147   -6.9005    3.1944 C   0  0  0  0  0  0 
    1.6140   -0.8300    1.1770 C   0  0  0  0  0  0 
    1.5425    3.7314    1.0659 C   0  0  0  0  0  0 
   -3.1740   -6.7716    3.1551 C   0  0  0  0  0  0 
    2.7093   -0.7840    1.2066 H   0  0  0  0  0  0 
    1.9244   -7.3045    2.3108 H   0  0  0  0  0  0 
    2.6379    3.7775    1.0310 H   0  0  0  0  0  0 
   -3.1390   -5.6755    3.1534 H   0  0  0  0  0  0 
    2.7071    1.4427   -0.0013 H   0  0  0  0  0  0 
   -0.3955   -7.1197    5.2240 H   0  0  0  0  0  0 
    1.4044    4.1414    3.1849 H   0  0  0  0  0  0 
   -4.6669   -8.3325    3.2729 H   0  0  0  0  0  0 
    1.2293   -4.5793    2.1298 C   0  0  0  0  0  0 
    1.6775   -3.1205    2.2424 C   0  0  0  0  0  0 
    1.0321    4.5618    2.2434 C   0  0  0  0  0  0 
   -4.6261   -7.2370    3.2714 C   0  0  0  0  0  0 
    1.7368   -5.4074    3.3121 C   0  0  0  0  0  0 
    1.1657   -2.2890    1.0649 C   0  0  0  0  0  0 
    1.2448   -0.4143    2.1211 H   0  0  0  0  0  0 
    1.8468   -7.4168    4.0606 H   0  0  0  0  0  0 
   -2.7652   -7.1115    2.1970 H   0  0  0  0  0  0 
    1.1709    4.1593    0.1268 H   0  0  0  0  0  0 
   -0.0628    4.5217    2.2805 H   0  0  0  0  0  0 
   -5.0524   -6.8948    4.2216 H   0  0  0  0  0  0 
    1.3297   -5.0079    4.2480 H   0  0  0  0  0  0 
    1.5365   -2.7166    0.1254 H   0  0  0  0  0  0 
    0.1348   -4.6141    2.0891 H   0  0  0  0  0  0 
    1.3062   -2.6941    3.1823 H   0  0  0  0  0  0 
    0.0703   -2.3347    1.0312 H   0  0  0  0  0  0 
    2.8268   -5.3014    3.3820 H   0  0  0  0  0  0 
    1.4747    6.0123    2.1355 C   0  0  0  0  0  0 
   -5.4742   -6.7075    2.1260 C   0  0  0  0  0  0 
    1.0988    6.5876    2.9873 H   0  0  0  0  0  0 
   -6.5081   -7.0516    2.2293 H   0  0  0  0  0  0 
    1.0912    6.4723    1.2191 H   0  0  0  0  0  0 
   -5.0941   -7.0588    1.1613 H   0  0  0  0  0  0 
    2.5666    6.0898    2.1283 H   0  0  0  0  0  0 
   -5.4798   -5.6129    2.1154 H   0  0  0  0  0  0 
  1  7  1  0
  2  8  1  0
  3  5  1  0
  4  6  1  0
  5 10  1  0
  5 13  1  0
  5 21  1  0
  6  9  1  0
  6 14  1  0
  6 22  1  0
  7 10  1  0
  7 16  1  0
  7 20  1  0
  8  9  1  0
  8 15  1  0
  8 19  1  0
  9 12  1  0
  9 28  1  0
 10 11  1  0
 10 27  1  0
 17 32  1  0
 18 31  1  0
 19 24  1  0
 19 35  1  0
 19 38  1  0
 20 23  1  0
 20 36  1  0
 20 37  1  0
 21 25  1  0
 21 33  1  0
 21 40  1  0
 22 26  1  0
 22 34  1  0
 22 39  1  0
 29 33  1  0
 30 34  1  0
 31 32  1  0
 31 35  1  0
 31 45  1  0
 32 36  1  0
 32 46  1  0
 33 41  1  0
 33 49  1  0
 34 42  1  0
 34 50  1  0
 35 43  1  0
 35 48  1  0
 36 44  1  0
 36 47  1  0
 49 51  1  0
 49 53  1  0
 49 55  1  0
 50 52  1  0
 50 54  1  0
 50 56  1  0
conformer 93  

    0.0000    0.0000    0.0000 C   0  0  0  0  0  0 
    1.5203    0.0000    0.0000 C   0  0  0  0  0  0 
    2.0804    1.4222   -0.0000 C   0  0  0  0  0  0 
    3.6107    1.4176   -0.0001 C   0  0  0  0  0  0 
    4.1689    2.8422    0.0061 C   0  0  0  0  0  0 
    5.6954    2.9000   -0.1091 C   0  0  0  0  0  0 
    6.4748    2.1864    1.0008 C   0  0  0  0  0  0 
    6.1753    2.7334    2.3986 C   0  0  0  0  0  0 
    7.0994    2.1667    3.4813 C   0  0  0  0  0  0 
    6.9141    0.6650    3.7109 C   0  0  0  0  0  0 
    7.7749    0.1724    4.8777 C   0  0  0  0  0  0 
    7.5892   -1.3292    5.1072 C   0  0  0  0  0  0 
    8.5118   -1.8986    6.1887 C   0  0  0  0  0  0 
    8.2120   -1.3604    7.5895 C   0  0  0  0  0  0 
    9.0827   -2.0471    8.6445 C   0  0  0  0  0  0 
    8.7882   -1.5084   10.0455 C   0  0  0  0  0  0 
    9.6574   -2.1946   11.0990 C   0  0  0  0  0  0 
    9.3678   -1.6618   12.4931 C   0  0  0  0  0  0 
   -0.3923    0.5069   -0.8874 H   0  0  0  0  0  0 
   -0.3790   -1.0268    0.0001 H   0  0  0  0  0  0 
   -0.3923    0.5070    0.8873 H   0  0  0  0  0  0 
    1.8798   -0.5419    0.8825 H   0  0  0  0  0  0 
    1.8800   -0.5419   -0.8824 H   0  0  0  0  0  0 
    1.7140    1.9610   -0.8824 H   0  0  0  0  0  0 
    1.7149    1.9611    0.8827 H   0  0  0  0  0  0 
    3.9658    0.8711    0.8809 H   0  0  0  0  0  0 
    3.9763    0.8831   -0.8851 H   0  0  0  0  0  0 
    3.8403    3.3665    0.9108 H   0  0  0  0  0  0 
    3.7449    3.3967   -0.8406 H   0  0  0  0  0  0 
    6.0005    3.9536   -0.1354 H   0  0  0  0  0  0 
    5.9946    2.4700   -1.0732 H   0  0  0  0  0  0 
    6.2681    1.1119    0.9597 H   0  0  0  0  0  0 
    7.5455    2.3032    0.7917 H   0  0  0  0  0  0 
    5.1348    2.5246    2.6721 H   0  0  0  0  0  0 
    6.2891    3.8244    2.3882 H   0  0  0  0  0  0 
    8.1440    2.3762    3.2208 H   0  0  0  0  0  0 
    6.8947    2.7004    4.4178 H   0  0  0  0  0  0 
    7.1866    0.1107    2.8060 H   0  0  0  0  0  0 
    5.8586    0.4517    3.9186 H   0  0  0  0  0  0 
    7.5024    0.7270    5.7824 H   0  0  0  0  0  0 
    8.8304    0.3853    4.6698 H   0  0  0  0  0  0 
    7.7929   -1.8623    4.1701 H   0  0  0  0  0  0 
    6.5444   -1.5378    5.3678 H   0  0  0  0  0  0 
    9.5566   -1.6909    5.9275 H   0  0  0  0  0  0 
    8.3988   -2.9900    6.1931 H   0  0  0  0  0  0 
    7.1534   -1.5209    7.8266 H   0  0  0  0  0  0 
    8.3937   -0.2805    7.6242 H   0  0  0  0  0  0 
   10.1415   -1.8901    8.4053 H   0  0  0  0  0  0 
    8.9029   -3.1289    8.6222 H   0  0  0  0  0  0 
    8.9682   -0.4267   10.0687 H   0  0  0  0  0  0 
    7.7291   -1.6648   10.2842 H   0  0  0  0  0  0 
    9.4782   -3.2760   11.0829 H   0  0  0  0  0  0 
   10.7173   -2.0378   10.8671 H   0  0  0  0  0  0 
    8.3222   -1.8322   12.7689 H   0  0  0  0  0  0 
   10.0001   -2.1661   13.2305 H   0  0  0  0  0  0 
    9.5682   -0.5872   12.5519 H   0  0  0  0  0  0 
  1  2  1  0
  1 19  1  0
  1 20  1  0
  1 21  1  0
  2  3  1  0
  2 22  1  0
  2 23  1  0
  3  4  1  0
  3 24  1  0
  3 25  1  0
  4  5  1  0
  4 26  1  0
  4 27  1  0
  5  6  1  0
  5 28  1  0
  5 29  1  0
  6  7  1  0
  6 30  1  0
  6 31  1  0
  7  8  1  0
  7 32  1  0
  7 33  1  0
  8  9  1  0
  8 34  1  0
  8 35  1  0
  9 10  1  0
  9 36  1  0
  9 37  1  0
 10 11  1  0
 10 38  1  0
 10 39  1  0
 11 12  1  0
 11 40  1  0
 11 41  1  0
 12 13  1  0
 12 42  1  0
 12 43  1  0
 13 14  1  0
 13 44  1  0
 13 45  1  0
 14 15  1  0
 14 46  1  0
 14 47  1  0
 15 16  1  0
 15 48  1  0
 15 49  1  0
 16 17  1  0
 16 50  1  0
 16 51  1  0
 17 18  1  0
 17 52  1  0
 17 53  1  0
 18 54  1  0
 18 55  1  0
 18 56  1  0
conformer 94  

    0.0000    0.0000    0.0000 C   0  0  0  0  0  0 
    1.5212    0.0000    0.0000 C   0  0  0  0  0  0 
    2.0782    1.4241    0.0000 C   0  0  0  0  0  0 
    3.6042    1.4810    0.1150 C   0  0  0  0  0  0 
    4.3280    0.8955   -1.0996 C   0  0  0  0  0  0 
    5.8428    1.0813   -0.9839 C   0  0  0  0  0  0 
    6.5695    0.4937   -2.1949 C   0  0  0  0  0  0 
    8.0842    0.6796   -2.0791 C   0  0  0  0  0  0 
    8.8085    0.0941   -3.2934 C   0  0  0  0  0  0 
   10.3349    0.1514   -3.1751 C   0  0  0  0  0  0 
   10.8877    1.5787   -3.1671 C   0  0  0  0  0  0 
   12.4165    1.6371   -3.2559 C   0  0  0  0  0  0 
   13.1764    0.9254   -2.1321 C   0  0  0  0  0  0 
   12.8600    1.4744   -0.7395 C   0  0  0  0  0  0 
   13.7296    0.8083    0.3293 C   0  0  0  0  0  0 
   13.4104    1.3509    1.7234 C   0  0  0  0  0  0 
   14.2787    0.6857    2.7910 C   0  0  0  0  0  0 
   13.9643    1.2222    4.1784 C   0  0  0  0  0  0 
   -0.3920    0.5102   -0.8856 H   0  0  0  0  0  0 
   -0.3788   -1.0269   -0.0037 H   0  0  0  0  0  0 
   -0.3928    0.5033    0.8893 H   0  0  0  0  0  0 
    1.8803   -0.5411    0.8829 H   0  0  0  0  0  0 
    1.8705   -0.5461   -0.8826 H   0  0  0  0  0  0 
    1.7581    1.9475   -0.9092 H   0  0  0  0  0  0 
    1.6515    1.9750    0.8475 H   0  0  0  0  0  0 
    3.9242    0.9584    1.0247 H   0  0  0  0  0  0 
    3.8982    2.5312    0.2346 H   0  0  0  0  0  0 
    3.9674    1.3832   -2.0131 H   0  0  0  0  0  0 
    4.1049   -0.1733   -1.1909 H   0  0  0  0  0  0 
    6.2032    0.5968   -0.0683 H   0  0  0  0  0  0 
    6.0767    2.1495   -0.8984 H   0  0  0  0  0  0 
    6.2092    0.9782   -3.1106 H   0  0  0  0  0  0 
    6.3357   -0.5745   -2.2804 H   0  0  0  0  0  0 
    8.4448    0.1921   -1.1652 H   0  0  0  0  0  0 
    8.3074    1.7484   -1.9877 H   0  0  0  0  0  0 
    8.4895    0.6167   -4.2034 H   0  0  0  0  0  0 
    8.5149   -0.9562   -3.4136 H   0  0  0  0  0  0 
   10.7647   -0.3944   -4.0240 H   0  0  0  0  0  0 
   10.6428   -0.3791   -2.2669 H   0  0  0  0  0  0 
   10.5530    2.1120   -2.2713 H   0  0  0  0  0  0 
   10.4774    2.1271   -4.0243 H   0  0  0  0  0  0 
   12.7326    1.2060   -4.2141 H   0  0  0  0  0  0 
   12.7216    2.6908   -3.2780 H   0  0  0  0  0  0 
   12.9715   -0.1509   -2.1630 H   0  0  0  0  0  0 
   14.2506    1.0385   -2.3262 H   0  0  0  0  0  0 
   13.0259    2.5583   -0.7250 H   0  0  0  0  0  0 
   11.8048    1.3026   -0.4989 H   0  0  0  0  0  0 
   13.5671   -0.2763    0.3110 H   0  0  0  0  0  0 
   14.7885    0.9809    0.1019 H   0  0  0  0  0  0 
   13.5722    2.4356    1.7414 H   0  0  0  0  0  0 
   12.3514    1.1784    1.9513 H   0  0  0  0  0  0 
   15.3384    0.8588    2.5702 H   0  0  0  0  0  0 
   14.1177   -0.3985    2.7797 H   0  0  0  0  0  0 
   12.9186    1.0359    4.4433 H   0  0  0  0  0  0 
   14.5964    0.7330    4.9261 H   0  0  0  0  0  0 
   14.1461    2.3003    4.2326 H   0  0  0  0  0  0 
  1  2  1  0
  1 19  1  0
  1 20  1  0
  1 21  1  0
  2  3  1  0
  2 22  1  0
  2 23  1  0
  3  4  1  0
  3 24  1  0
  3 25  1  0
  4  5  1  0
  4 26  1  0
  4 27  1  0
  5  6  1  0
  5 28  1  0
  5 29  1  0
  6  7  1  0
  6 30  1  0
  6 31  1  0
  7  8  1  0
  7 32  1  0
  7 33  1  0
  8  9  1  0
  8 34  1  0
  8 35  1  0
  9 10  1  0
  9 36  1  0
  9 37  1  0
 10 11  1  0
 10 38  1  0
 10 39  1  0
 11 12  1  0
 11 40  1  0
 11 41  1  0
 12 13  1  0
 12 42  1  0
 12 43  1  0
 13 14  1  0
 13 44  1  0
 13 45  1  0
 14 15  1  0
 14 46  1  0
 14 47  1  0
 15 16  1  0
 15 48  1  0
 15 49  1  0
 16 17  1  0
 16 50  1  0
 16 51  1  0
 17 18  1  0
 17 52  1  0
 17 53  1  0
 18 54  1  0
 18 55  1  0
 18 56  1  0
conformer 95  

    0.0000    0.0000    0.0000 H   0  0  0  0  0  0 
    3.2403   -6.9844   -2.5670 H   0  0  0  0  0  0 
    0.0049    2.1469    1.2518 H   0  0  0  0  0  0 
    5.6996   -4.5392   -4.2251 H   0  0  0  0  0  0 
    1.0998    2.2110    1.2206 C   0  0  0  0  0  0 
    6.0642   -5.1103   -3.3640 C   0  0  0  0  0  0 
    1.0968    0.0000    0.0000 C   0  0  0  0  0  0 
    3.7462   -6.0426   -2.8126 C   0  0  0  0  0  0 
    5.2040   -6.3598   -3.1608 C   0  0  0  0  0  0 
    1.6100    1.4419    0.0000 C   0  0  0  0  0  0 
    2.7056    1.4314   -0.0067 H   0  0  0  0  0  0 
    5.6276   -6.9573   -2.3439 H   0  0  0  0  0  0 
    1.4696    1.7376    2.1383 H   0  0  0  0  0  0 
    5.9830   -4.4607   -2.4842 H   0  0  0  0  0  0 
    3.7215   -5.4231   -1.9089 H   0  0  0  0  0  0 
    1.4205   -0.5047    0.9184 H   0  0  0  0  0  0 
    1.2797   -2.4842   -3.3529 H   0  0  0  0  0  0 
    1.4591   -4.9474   -1.5332 H   0  0  0  0  0  0 
    2.9897   -5.3506   -3.9491 C   0  0  0  0  0  0 
    1.6083   -0.7726   -1.2170 C   0  0  0  0  0  0 
    1.4897    3.6919    1.2137 C   0  0  0  0  0  0 
    7.5314   -5.4794   -3.5944 C   0  0  0  0  0  0 
    2.7051   -0.7732   -1.2173 H   0  0  0  0  0  0 
    3.4154   -4.3606   -4.1430 H   0  0  0  0  0  0 
    1.1190    4.1657    0.2965 H   0  0  0  0  0  0 
    7.9076   -6.0465   -2.7342 H   0  0  0  0  0  0 
    1.2831    1.9476   -0.9165 H   0  0  0  0  0  0 
    5.2402   -6.9856   -4.0607 H   0  0  0  0  0  0 
    3.5214    3.5116    0.4764 H   0  0  0  0  0  0 
    8.0236   -3.6648   -4.6631 H   0  0  0  0  0  0 
    1.0984   -4.4292   -2.4291 C   0  0  0  0  0  0 
    1.6074   -2.9864   -2.4347 C   0  0  0  0  0  0 
    2.9955    3.9247    1.3436 C   0  0  0  0  0  0 
    8.3921   -4.2333   -3.8013 C   0  0  0  0  0  0 
    1.4861   -5.2180   -3.6838 C   0  0  0  0  0  0 
    1.0953   -2.2136   -1.2171 C   0  0  0  0  0  0 
    1.2850   -0.2675   -2.1353 H   0  0  0  0  0  0 
    3.1211   -5.9294   -4.8720 H   0  0  0  0  0  0 
    7.6123   -6.1321   -4.4722 H   0  0  0  0  0  0 
    0.9783    4.1833    2.0509 H   0  0  0  0  0  0 
    3.3771    3.4105    2.2332 H   0  0  0  0  0  0 
    8.3172   -3.5792   -2.9248 H   0  0  0  0  0  0 
    1.0493   -6.2218   -3.6100 H   0  0  0  0  0  0 
   -0.0015   -2.2127   -1.2167 H   0  0  0  0  0  0 
    0.0032   -4.4225   -2.3592 H   0  0  0  0  0  0 
    2.7031   -2.9746   -2.4297 H   0  0  0  0  0  0 
    1.4190   -2.7190   -0.2990 H   0  0  0  0  0  0 
    1.0213   -4.7447   -4.5578 H   0  0  0  0  0  0 
    3.3201    5.4072    1.4472 C   0  0  0  0  0  0 
    9.8508   -4.5956   -4.0300 C   0  0  0  0  0  0 
    2.9758    5.9469    0.5592 H   0  0  0  0  0  0 
   10.4480   -3.6900   -4.1756 H   0  0  0  0  0  0 
    4.4013    5.5530    1.5356 H   0  0  0  0  0  0 
   10.2597   -5.1377   -3.1714 H   0  0  0  0  0  0 
    2.8446    5.8529    2.3267 H   0  0  0  0  0  0 
    9.9643   -5.2240   -4.9192 H   0  0  0  0  0  0 
  1  7  1  0
  2  8  1  0
  3  5  1  0
  4  6  1  0
  5 10  1  0
  5 13  1  0
  5 21  1  0
  6  9  1  0
  6 14  1  0
  6 22  1  0
  7 10  1  0
  7 16  1  0
  7 20  1  0
  8  9  1  0
  8 15  1  0
  8 19  1  0
  9 12  1  0
  9 28  1  0
 10 11  1  0
 10 27  1  0
 17 32  1  0
 18 31  1  0
 19 24  1  0
 19 35  1  0
 19 38  1  0
 20 23  1  0
 20 36  1  0
 20 37  1  0
 21 25  1  0
 21 33  1  0
 21 40  1  0
 22 26  1  0
 22 34  1  0
 22 39  1  0
 29 33  1  0
 30 34  1  0
 31 32  1  0
 31 35  1  0
 31 45  1  0
 32 36  1  0
 32 46  1  0
 33 41  1  0
 33 49  1  0
 34 42  1  0
 34 50  1  0
 35 43  1  0
 35 48  1  0
 36 44  1  0
 36 47  1  0
 49 51  1  0
 49 53  1  0
 49 55  1  0
 50 52  1  0
 50 54  1  0
 50 56  1  0
conformer 96  

    0.0000    0.0000    0.0000 H   0  0  0  0  0  0 
   -2.4494   -5.5098    1.2509 H   0  0  0  0  0  0 
   -0.0093    2.2109   -1.2305 H   0  0  0  0  0  0 
   -2.2490   -3.9619    3.9127 H   0  0  0  0  0  0 
    1.0852    2.2664   -1.1885 C   0  0  0  0  0  0 
   -3.2309   -4.3628    3.6329 C   0  0  0  0  0  0 
    1.0959    0.0000    0.0000 C   0  0  0  0  0  0 
   -2.5181   -4.4161    1.2094 C   0  0  0  0  0  0 
   -3.5731   -3.9305    2.2060 C   0  0  0  0  0  0 
    1.5954    1.4485    0.0000 C   0  0  0  0  0  0 
    2.6921    1.4595    0.0141 H   0  0  0  0  0  0 
   -4.5551   -4.3313    1.9267 H   0  0  0  0  0  0 
    1.4688    1.8471   -2.1253 H   0  0  0  0  0  0 
   -3.1586   -5.4563    3.6780 H   0  0  0  0  0  0 
   -1.5406   -4.0165    1.5015 H   0  0  0  0  0  0 
    1.4143   -0.4711    0.9380 H   0  0  0  0  0  0 
   -0.6096   -2.2077   -2.0358 H   0  0  0  0  0  0 
   -0.0302   -4.5746   -0.1718 H   0  0  0  0  0  0 
   -2.8596   -3.9771   -0.2159 C   0  0  0  0  0  0 
    1.6244   -0.8220   -1.1786 C   0  0  0  0  0  0 
    1.5198    3.7299   -1.0810 C   0  0  0  0  0  0 
   -4.2850   -3.8774    4.6292 C   0  0  0  0  0  0 
    2.7130   -0.7017   -1.2408 H   0  0  0  0  0  0 
   -2.8900   -2.8829   -0.2712 H   0  0  0  0  0  0 
    1.1349    4.1604   -0.1485 H   0  0  0  0  0  0 
   -5.2670   -4.2782    4.3496 H   0  0  0  0  0  0 
    1.2634    1.9239    0.9314 H   0  0  0  0  0  0 
   -3.6449   -2.8370    2.1606 H   0  0  0  0  0  0 
    1.4001    4.1256   -3.2038 H   0  0  0  0  0  0 
   -3.8732   -5.4019    6.1067 H   0  0  0  0  0  0 
   -0.4244   -4.1474   -1.1010 C   0  0  0  0  0  0 
   -0.1802   -2.6364   -1.1226 C   0  0  0  0  0  0 
    1.0146    4.5486   -2.2688 C   0  0  0  0  0  0 
   -3.9429   -4.3091    6.0549 C   0  0  0  0  0  0 
   -1.8978   -4.5302   -1.2721 C   0  0  0  0  0  0 
    1.3161   -2.3182   -1.0599 C   0  0  0  0  0  0 
    1.2083   -0.4446   -2.1196 H   0  0  0  0  0  0 
   -3.8705   -4.3240   -0.4650 H   0  0  0  0  0  0 
   -4.3576   -2.7839    4.5839 H   0  0  0  0  0  0 
    2.6143    3.7854   -1.0351 H   0  0  0  0  0  0 
   -0.0794    4.4991   -2.3169 H   0  0  0  0  0  0 
   -2.9637   -3.9076    6.3409 H   0  0  0  0  0  0 
   -1.9715   -5.6249   -1.2790 H   0  0  0  0  0  0 
    1.8282   -2.8379   -1.8793 H   0  0  0  0  0  0 
    0.1421   -4.6140   -1.9169 H   0  0  0  0  0  0 
   -0.6880   -2.1720   -0.2714 H   0  0  0  0  0  0 
    1.7389   -2.7081   -0.1260 H   0  0  0  0  0  0 
   -2.2384   -4.1936   -2.2593 H   0  0  0  0  0  0 
    1.4440    6.0034   -2.1655 C   0  0  0  0  0  0 
   -4.9884   -3.8286    7.0486 C   0  0  0  0  0  0 
    1.0721    6.5702   -3.0248 H   0  0  0  0  0  0 
   -4.7240   -4.1482    8.0614 H   0  0  0  0  0  0 
    2.5351    6.0901   -2.1476 H   0  0  0  0  0  0 
   -5.9748   -4.2388    6.8095 H   0  0  0  0  0  0 
    1.0473    6.4659   -1.2560 H   0  0  0  0  0  0 
   -5.0602   -2.7362    7.0450 H   0  0  0  0  0  0 
  1  7  1  0
  2  8  1  0
  3  5  1  0
  4  6  1  0
  5 10  1  0
  5 13  1  0
  5 21  1  0
  6  9  1  0
  6 14  1  0
  6 22  1  0
  7 10  1  0
  7 16  1  0
  7 20  1  0
  8  9  1  0
  8 15  1  0
  8 19  1  0
  9 12  1  0
  9 28  1  0
 10 11  1  0
 10 27  1  0
 17 32  1  0
 18 31  1  0
 19 24  1  0
 19 35  1  0
 19 38  1  0
 20 23  1  0
 20 36  1  0
 20 37  1  0
 21 25  1  0
 21 33  1  0
 21 40  1  0
 22 26  1  0
 22 34  1  0
 22 39  1  0
 29 33  1  0
 30 34  1  0
 31 32  1  0
 31 35  1  0
 31 45  1  0
 32 36  1  0
 32 46  1  0
 33 41  1  0
 33 49  1  0
 34 42  1  0
 34 50  1  0
 35 43  1  0
 35 48  1  0
 36 44  1  0
 36 47  1  0
 49 51  1  0
 49 53  1  0
 49 55  1  0
 50 52  1  0
 50 54  1  0
 50 56  1  0
conformer 97  

    0.0000    0.0000    0.0000 C   0  0  0  0  0  0 
    1.5204    0.0000    0.0000 C   0  0  0  0  0  0 
    2.0804    1.4222    0.0000 C   0  0  0  0  0  0 
    3.6099    1.4177    0.0000 C   0  0  0  0  0  0 
    4.1705    2.8410   -0.0001 C   0  0  0  0  0  0 
    5.7009    2.8365    0.0004 C   0  0  0  0  0  0 
    6.2588    4.2614   -0.0035 C   0  0  0  0  0  0 
    7.7859    4.3164    0.1086 C   0  0  0  0  0  0 
    8.5032    3.7103   -1.1006 C   0  0  0  0  0  0 
   10.0139    3.9661   -1.0994 C   0  0  0  0  0  0 
   10.7452    3.2777    0.0563 C   0  0  0  0  0  0 
   12.2586    3.4825   -0.0483 C   0  0  0  0  0  0 
   13.0525    2.7239    1.0198 C   0  0  0  0  0  0 
   12.7236    3.0764    2.4739 C   0  0  0  0  0  0 
   12.9517    4.5513    2.8105 C   0  0  0  0  0  0 
   12.7181    4.8223    4.2984 C   0  0  0  0  0  0 
   12.9396    6.2964    4.6364 C   0  0  0  0  0  0 
   12.7085    6.5700    6.1139 C   0  0  0  0  0  0 
   -0.3923    0.5070   -0.8874 H   0  0  0  0  0  0 
   -0.3923    0.5070    0.8874 H   0  0  0  0  0  0 
   -0.3790   -1.0268   -0.0000 H   0  0  0  0  0  0 
    1.8799   -0.5419   -0.8825 H   0  0  0  0  0  0 
    1.8799   -0.5419    0.8825 H   0  0  0  0  0  0 
    1.7145    1.9611   -0.8824 H   0  0  0  0  0  0 
    1.7144    1.9611    0.8824 H   0  0  0  0  0  0 
    3.9756    0.8788   -0.8825 H   0  0  0  0  0  0 
    3.9758    0.8790    0.8826 H   0  0  0  0  0  0 
    3.8054    3.3798   -0.8829 H   0  0  0  0  0  0 
    3.8041    3.3796    0.8823 H   0  0  0  0  0  0 
    6.0574    2.2912   -0.8806 H   0  0  0  0  0  0 
    6.0660    2.3009    0.8850 H   0  0  0  0  0  0 
    5.9376    4.7828   -0.9134 H   0  0  0  0  0  0 
    5.8344    4.8150    0.8434 H   0  0  0  0  0  0 
    8.0954    3.8054    1.0273 H   0  0  0  0  0  0 
    8.0831    5.3672    0.2130 H   0  0  0  0  0  0 
    8.3235    2.6301   -1.1445 H   0  0  0  0  0  0 
    8.0849    4.1404   -2.0190 H   0  0  0  0  0  0 
   10.2043    5.0459   -1.0674 H   0  0  0  0  0  0 
   10.4222    3.6019   -2.0503 H   0  0  0  0  0  0 
   10.5180    2.2050    0.0483 H   0  0  0  0  0  0 
   10.3865    3.6824    1.0078 H   0  0  0  0  0  0 
   12.4931    4.5522   -0.0024 H   0  0  0  0  0  0 
   12.6003    3.1360   -1.0319 H   0  0  0  0  0  0 
   12.8931    1.6473    0.8810 H   0  0  0  0  0  0 
   14.1213    2.9007    0.8460 H   0  0  0  0  0  0 
   11.6888    2.7978    2.7035 H   0  0  0  0  0  0 
   13.3577    2.4588    3.1227 H   0  0  0  0  0  0 
   13.9761    4.8358    2.5416 H   0  0  0  0  0  0 
   12.2736    5.1799    2.2225 H   0  0  0  0  0  0 
   13.3973    4.2026    4.8964 H   0  0  0  0  0  0 
   11.6949    4.5331    4.5680 H   0  0  0  0  0  0 
   12.2598    6.9205    4.0446 H   0  0  0  0  0  0 
   13.9622    6.5896    4.3720 H   0  0  0  0  0  0 
   12.8721    7.6297    6.3333 H   0  0  0  0  0  0 
   13.3955    5.9847    6.7334 H   0  0  0  0  0  0 
   11.6836    6.3173    6.4041 H   0  0  0  0  0  0 
  1  2  1  0
  1 19  1  0
  1 20  1  0
  1 21  1  0
  2  3  1  0
  2 22  1  0
  2 23  1  0
  3  4  1  0
  3 24  1  0
  3 25  1  0
  4  5  1  0
  4 26  1  0
  4 27  1  0
  5  6  1  0
  5 28  1  0
  5 29  1  0
  6  7  1  0
  6 30  1  0
  6 31  1  0
  7  8  1  0
  7 32  1  0
  7 33  1  0
  8  9  1  0
  8 34  1  0
  8 35  1  0
  9 10  1  0
  9 36  1  0
  9 37  1  0
 10 11  1  0
 10 38  1  0
 10 39  1  0
 11 12  1  0
 11 40  1  0
 11 41  1  0
 12 13  1  0
 12 42  1  0
 12 43  1  0
 13 14  1  0
 13 44  1  0
 13 45  1  0
 14 15  1  0
 14 46  1  0
 14 47  1  0
 15 16  1  0
 15 48  1  0
 15 49  1  0
 16 17  1  0
 16 50  1  0
 16 51  1  0
 17 18  1  0
 17 52  1  0
 17 53  1  0
 18 54  1  0
 18 55  1  0
 18 56  1  0
conformer 98  

    0.0000    0.0000    0.0000 H   0  0  0  0  0  0 
    6.6845   -4.0527    3.9070 H   0  0  0  0  0  0 
    3.6041    1.1538    0.6884 H   0  0  0  0  0  0 
    7.6222   -2.1515    5.2138 H   0  0  0  0  0  0 
    3.0864    1.6029   -0.1665 C   0  0  0  0  0  0 
    6.6582   -1.6329    5.1444 C   0  0  0  0  0  0 
    1.0971    0.0000    0.0000 C   0  0  0  0  0  0 
    5.6928   -3.5847    3.8659 C   0  0  0  0  0  0 
    5.5264   -2.6605    5.0738 C   0  0  0  0  0  0 
    1.5722    1.4560    0.0000 C   0  0  0  0  0  0 
    1.0694    1.9786   -0.8233 H   0  0  0  0  0  0 
    4.5683   -2.1322    5.0137 H   0  0  0  0  0  0 
    3.4118    1.0643   -1.0646 H   0  0  0  0  0  0 
    6.6747   -1.0412    4.2210 H   0  0  0  0  0  0 
    5.6710   -2.9964    2.9414 H   0  0  0  0  0  0 
    1.4127   -0.4900   -0.9291 H   0  0  0  0  0  0 
    0.8095   -3.9614    2.4393 H   0  0  0  0  0  0 
    3.4534   -2.4314    2.6017 H   0  0  0  0  0  0 
    4.6464   -4.7016    3.8021 C   0  0  0  0  0  0 
    1.5975   -0.8031    1.2037 C   0  0  0  0  0  0 
    3.4914    3.0747   -0.2772 C   0  0  0  0  0  0 
    6.4901   -0.7019    6.3464 C   0  0  0  0  0  0 
    1.3265   -0.2837    2.1304 H   0  0  0  0  0  0 
    4.8619   -5.3265    2.9264 H   0  0  0  0  0  0 
    3.1614    3.6146    0.6188 H   0  0  0  0  0  0 
    6.4737   -1.2934    7.2699 H   0  0  0  0  0  0 
    1.2523    1.9469    0.9272 H   0  0  0  0  0  0 
    5.5132   -3.2568    5.9940 H   0  0  0  0  0  0 
    5.3385    2.6892   -1.3338 H   0  0  0  0  0  0 
    8.5858   -0.1876    6.4893 H   0  0  0  0  0  0 
    2.8762   -3.3583    2.5288 C   0  0  0  0  0  0 
    1.3834   -3.0265    2.4542 C   0  0  0  0  0  0 
    5.0041    3.2244   -0.4374 C   0  0  0  0  0  0 
    7.6198    0.3253    6.4160 C   0  0  0  0  0  0 
    3.1850   -4.2468    3.7364 C   0  0  0  0  0  0 
    1.0019   -2.2138    1.2132 C   0  0  0  0  0  0 
    2.6894   -0.8674    1.1707 H   0  0  0  0  0  0 
    4.7669   -5.3502    4.6789 H   0  0  0  0  0  0 
    5.5260   -0.1834    6.2777 H   0  0  0  0  0  0 
    2.9844    3.5322   -1.1355 H   0  0  0  0  0  0 
    5.5161    2.7726    0.4202 H   0  0  0  0  0  0 
    7.6380    0.9219    5.4965 H   0  0  0  0  0  0 
    2.9122   -3.7250    4.6609 H   0  0  0  0  0  0 
    1.3119   -2.7533    0.3100 H   0  0  0  0  0  0 
    3.1862   -3.8676    1.6086 H   0  0  0  0  0  0 
    1.0788   -2.4835    3.3572 H   0  0  0  0  0  0 
   -0.0922   -2.1406    1.1775 H   0  0  0  0  0  0 
    2.5539   -5.1435    3.6933 H   0  0  0  0  0  0 
    5.4107    4.6852   -0.5478 C   0  0  0  0  0  0 
    7.4561    1.2533    7.6092 C   0  0  0  0  0  0 
    5.1190    5.2424    0.3482 H   0  0  0  0  0  0 
    7.4661    0.6905    8.5481 H   0  0  0  0  0  0 
    6.4961    4.7689   -0.6615 H   0  0  0  0  0  0 
    8.2744    1.9795    7.6396 H   0  0  0  0  0  0 
    4.9406    5.1588   -1.4155 H   0  0  0  0  0  0 
    6.5132    1.8062    7.5497 H   0  0  0  0  0  0 
  1  7  1  0
  2  8  1  0
  3  5  1  0
  4  6  1  0
  5 10  1  0
  5 13  1  0
  5 21  1  0
  6  9  1  0
  6 14  1  0
  6 22  1  0
  7 10  1  0
  7 16  1  0
  7 20  1  0
  8  9  1  0
  8 15  1  0
  8 19  1  0
  9 12  1  0
  9 28  1  0
 10 11  1  0
 10 27  1  0
 17 32  1  0
 18 31  1  0
 19 24  1  0
 19 35  1  0
 19 38  1  0
 20 23  1  0
 20 36  1  0
 20 37  1  0
 21 25  1  0
 21 33  1  0
 21 40  1  0
 22 26  1  0
 22 34  1  0
 22 39  1  0
 29 33  1  0
 30 34  1  0
 31 32  1  0
 31 35  1  0
 31 45  1  0
 32 36  1  0
 32 46  1  0
 33 41  1  0
 33 49  1  0
 34 42  1  0
 34 50  1  0
 35 43  1  0
 35 48  1  0
 36 44  1  0
 36 47  1  0
 49 51  1  0
 49 53  1  0
 49 55  1  0
 50 52  1  0
 50 54  1  0
 50 56  1  0
conformer 99  

    0.0000    0.0000    0.0000 C   0  0  0  0  0  0 
    1.5209   -0.0000    0.0000 C   0  0  0  0  0  0 
    2.1309    1.4042   -0.0000 C   0  0  0  0  0  0 
    1.8251    2.1940    1.2754 C   0  0  0  0  0  0 
    2.6074    3.5075    1.3765 C   0  0  0  0  0  0 
    2.2285    4.5246    0.2979 C   0  0  0  0  0  0 
    2.9543    5.8549    0.5117 C   0  0  0  0  0  0 
    2.5801    6.8729   -0.5681 C   0  0  0  0  0  0 
    3.3021    8.2037   -0.3485 C   0  0  0  0  0  0 
    3.0546    9.2236   -1.4642 C   0  0  0  0  0  0 
    1.5936    9.6235   -1.6921 C   0  0  0  0  0  0 
    0.9335   10.2482   -0.4613 C   0  0  0  0  0  0 
   -0.4828   10.7333   -0.7787 C   0  0  0  0  0  0 
   -1.1471   11.3534    0.4517 C   0  0  0  0  0  0 
   -2.5627   11.8384    0.1346 C   0  0  0  0  0  0 
   -3.2271   12.4583    1.3649 C   0  0  0  0  0  0 
   -4.6416   12.9430    1.0480 C   0  0  0  0  0  0 
   -5.3057   13.5599    2.2686 C   0  0  0  0  0  0 
   -0.4011    0.4146    0.9294 H   0  0  0  0  0  0 
   -0.3931    0.5837   -0.8383 H   0  0  0  0  0  0 
   -0.3754   -1.0240   -0.0947 H   0  0  0  0  0  0 
    1.8857   -0.5657    0.8652 H   0  0  0  0  0  0 
    1.8696   -0.5300   -0.8944 H   0  0  0  0  0  0 
    3.2178    1.3055   -0.1103 H   0  0  0  0  0  0 
    1.7699    1.9507   -0.8786 H   0  0  0  0  0  0 
    2.0770    1.5786    2.1478 H   0  0  0  0  0  0 
    0.7524    2.4101    1.3378 H   0  0  0  0  0  0 
    3.6833    3.2995    1.3283 H   0  0  0  0  0  0 
    2.4148    3.9441    2.3645 H   0  0  0  0  0  0 
    2.4833    4.1334   -0.6934 H   0  0  0  0  0  0 
    1.1446    4.6912    0.3139 H   0  0  0  0  0  0 
    4.0381    5.6873    0.4998 H   0  0  0  0  0  0 
    2.6997    6.2583    1.4994 H   0  0  0  0  0  0 
    2.8389    6.4726   -1.5557 H   0  0  0  0  0  0 
    1.4953    7.0271   -0.5527 H   0  0  0  0  0  0 
    4.3826    8.0198   -0.2927 H   0  0  0  0  0  0 
    3.0139    8.6282    0.6200 H   0  0  0  0  0  0 
    3.6381   10.1261   -1.2428 H   0  0  0  0  0  0 
    3.4539    8.8233   -2.4045 H   0  0  0  0  0  0 
    1.0136    8.7552   -2.0252 H   0  0  0  0  0  0 
    1.5660   10.3452   -2.5183 H   0  0  0  0  0  0 
    0.8860    9.5153    0.3519 H   0  0  0  0  0  0 
    1.5395   11.0906   -0.1067 H   0  0  0  0  0  0 
   -0.4455   11.4731   -1.5876 H   0  0  0  0  0  0 
   -1.0872    9.8914   -1.1377 H   0  0  0  0  0  0 
   -0.5422   12.1949    0.8108 H   0  0  0  0  0  0 
   -1.1850   10.6138    1.2607 H   0  0  0  0  0  0 
   -3.1675   10.9969   -0.2247 H   0  0  0  0  0  0 
   -2.5249   12.5782   -0.6744 H   0  0  0  0  0  0 
   -2.6224   13.2998    1.7244 H   0  0  0  0  0  0 
   -3.2648   11.7188    2.1740 H   0  0  0  0  0  0 
   -5.2517   12.1046    0.6921 H   0  0  0  0  0  0 
   -4.6092   13.6857    0.2424 H   0  0  0  0  0  0 
   -4.7370   14.4224    2.6307 H   0  0  0  0  0  0 
   -6.3159   13.8996    2.0194 H   0  0  0  0  0  0 
   -5.3830   12.8325    3.0829 H   0  0  0  0  0  0 
  1  2  1  0
  1 19  1  0
  1 20  1  0
  1 21  1  0
  2  3  1  0
  2 22  1  0
  2 23  1  0
  3  4  1  0
  3 24  1  0
  3 25  1  0
  4  5  1  0
  4 26  1  0
  4 27  1  0
  5  6  1  0
  5 28  1  0
  5 29  1  0
  6  7  1  0
  6 30  1  0
  6 31  1  0
  7  8  1  0
  7 32  1  0
  7 33  1  0
  8  9  1  0
  8 34  1  0
  8 35  1  0
  9 10  1  0
  9 36  1  0
  9 37  1  0
 10 11  1  0
 10 38  1  0
 10 39  1  0
 11 12  1  0
 11 40  1  0
 11 41  1  0
 12 13  1  0
 12 42  1  0
 12 43  1  0
 13 14  1  0
 13 44  1  0
 13 45  1  0
 14 15  1  0
 14 46  1  0
 14 47  1  0
 15 16  1  0
 15 48  1  0
 15 49  1  0
 16 17  1  0
 16 50  1  0
 16 51  1  0
 17 18  1  0
 17 52  1  0
 17 53  1  0
 18 54  1  0
 18 55  1  0
 18 56  1  0
conformer 100  

    0.0000    0.0000    0.0000 C   0  0  0  0  0  0 
    1.5207    0.0000    0.0000 C   0  0  0  0  0  0 
    2.0767    1.4240    0.0000 C   0  0  0  0  0  0 
    3.5989    1.4829    0.1569 C   0  0  0  0  0  0 
    4.4101    0.7726   -0.9305 C   0  0  0  0  0  0 
    4.1796    1.3426   -2.3323 C   0  0  0  0  0  0 
    5.1127    0.6860   -3.3526 C   0  0  0  0  0  0 
    5.0207    1.3055   -4.7500 C   0  0  0  0  0  0 
    3.6480    1.2328   -5.4257 C   0  0  0  0  0  0 
    3.1332   -0.1975   -5.6049 C   0  0  0  0  0  0 
    1.8513   -0.2234   -6.4411 C   0  0  0  0  0  0 
    1.3513   -1.6401   -6.7401 C   0  0  0  0  0  0 
    0.9631   -2.4799   -5.5192 C   0  0  0  0  0  0 
   -0.1929   -1.8810   -4.7157 C   0  0  0  0  0  0 
   -0.6194   -2.8119   -3.5786 C   0  0  0  0  0  0 
   -1.8101   -2.2381   -2.8093 C   0  0  0  0  0  0 
   -2.2207   -3.1530   -1.6562 C   0  0  0  0  0  0 
   -3.3928   -2.5763   -0.8785 C   0  0  0  0  0  0 
   -0.3774   -1.0269    0.0038 H   0  0  0  0  0  0 
   -0.3934    0.5081    0.8862 H   0  0  0  0  0  0 
   -0.3918    0.5052   -0.8884 H   0  0  0  0  0  0 
    1.8788   -0.5408    0.8835 H   0  0  0  0  0  0 
    1.8714   -0.5456   -0.8827 H   0  0  0  0  0  0 
    1.6307    1.9829    0.8326 H   0  0  0  0  0  0 
    1.7706    1.9432   -0.9155 H   0  0  0  0  0  0 
    3.8708    1.0510    1.1282 H   0  0  0  0  0  0 
    3.9026    2.5366    0.1943 H   0  0  0  0  0  0 
    5.4727    0.8705   -0.6744 H   0  0  0  0  0  0 
    4.1915   -0.3014   -0.9246 H   0  0  0  0  0  0 
    4.3512    2.4255   -2.3214 H   0  0  0  0  0  0 
    3.1387    1.1773   -2.6284 H   0  0  0  0  0  0 
    6.1494    0.7882   -3.0076 H   0  0  0  0  0  0 
    4.9116   -0.3903   -3.4024 H   0  0  0  0  0  0 
    5.3224    2.3588   -4.6918 H   0  0  0  0  0  0 
    5.7577    0.8109   -5.3952 H   0  0  0  0  0  0 
    3.7328    1.7114   -6.4096 H   0  0  0  0  0  0 
    2.9169    1.8220   -4.8602 H   0  0  0  0  0  0 
    2.9398   -0.6398   -4.6224 H   0  0  0  0  0  0 
    3.9019   -0.8066   -6.0953 H   0  0  0  0  0  0 
    2.0412    0.2752   -7.4001 H   0  0  0  0  0  0 
    1.0681    0.3591   -5.9430 H   0  0  0  0  0  0 
    0.4850   -1.5677   -7.4095 H   0  0  0  0  0  0 
    2.1268   -2.1787   -7.2990 H   0  0  0  0  0  0 
    0.6710   -3.4761   -5.8751 H   0  0  0  0  0  0 
    1.8324   -2.6300   -4.8691 H   0  0  0  0  0  0 
   -1.0455   -1.6989   -5.3809 H   0  0  0  0  0  0 
    0.1033   -0.9145   -4.2926 H   0  0  0  0  0  0 
   -0.8872   -3.7945   -3.9857 H   0  0  0  0  0  0 
    0.2244   -2.9635   -2.8944 H   0  0  0  0  0  0 
   -1.5528   -1.2463   -2.4199 H   0  0  0  0  0  0 
   -2.6583   -2.1048   -3.4919 H   0  0  0  0  0  0 
   -1.3742   -3.2981   -0.9752 H   0  0  0  0  0  0 
   -2.4970   -4.1402   -2.0446 H   0  0  0  0  0  0 
   -3.6701   -3.2462   -0.0586 H   0  0  0  0  0  0 
   -3.1376   -1.6020   -0.4494 H   0  0  0  0  0  0 
   -4.2676   -2.4491   -1.5242 H   0  0  0  0  0  0 
  1  2  1  0
  1 19  1  0
  1 20  1  0
  1 21  1  0
  2  3  1  0
  2 22  1  0
  2 23  1  0
  3  4  1  0
  3 24  1  0
  3 25  1  0
  4  5  1  0
  4 26  1  0
  4 27  1  0
  5  6  1  0
  5 28  1  0
  5 29  1  0
  6  7  1  0
  6 30  1  0
  6 31  1  0
  7  8  1  0
  7 32  1  0
  7 33  1  0
  8  9  1  0
  8 34  1  0
  8 35  1  0
  9 10  1  0
  9 36  1  0
  9 37  1  0
 10 11  1  0
 10 38  1  0
 10 39  1  0
 11 12  1  0
 11 40  1  0
 11 41  1  0
 12 13  1  0
 12 42  1  0
 12 43  1  0
 13 14  1  0
 13 44  1  0
 13 45  1  0
 14 15  1  0
 14 46  1  0
 14 47  1  0
 15 16  1  0
 15 48  1  0
 15 49  1  0
 16 17  1  0
 16 50  1  0
 16 51  1  0
 17 18  1  0
 17 52  1  0
 17 53  1  0
 18 54  1  0
 18 55  1  0
 18 56  1  0
conformer 101  

    0.0000    0.0000    0.0000 C   0  0  0  0  0  0 
    1.5209    0.0000    0.0000 C   0  0  0  0  0  0 
    2.1309    1.4042    0.0000 C   0  0  0  0  0  0 
    1.8251    2.1940   -1.2754 C   0  0  0  0  0  0 
    2.6075    3.5074   -1.3766 C   0  0  0  0  0  0 
    2.2284    4.5247   -0.2980 C   0  0  0  0  0  0 
    2.9546    5.8548   -0.5117 C   0  0  0  0  0  0 
    2.5807    6.8725    0.5673 C   0  0  0  0  0  0 
    3.3066    8.2027    0.3532 C   0  0  0  0  0  0 
    2.9352    9.2167    1.4369 C   0  0  0  0  0  0 
    3.5434   10.6040    1.2088 C   0  0  0  0  0  0 
    5.0730   10.6617    1.1507 C   0  0  0  0  0  0 
    5.7508   10.1617    2.4279 C   0  0  0  0  0  0 
    7.2681   10.3501    2.3598 C   0  0  0  0  0  0 
    7.9489    9.8459    3.6334 C   0  0  0  0  0  0 
    9.4653   10.0341    3.5655 C   0  0  0  0  0  0 
   10.1455    9.5301    4.8381 C   0  0  0  0  0  0 
   11.6532    9.7154    4.7747 C   0  0  0  0  0  0 
   -0.3931    0.5837    0.8383 H   0  0  0  0  0  0 
   -0.3754   -1.0240    0.0947 H   0  0  0  0  0  0 
   -0.4011    0.4146   -0.9294 H   0  0  0  0  0  0 
    1.8857   -0.5657   -0.8652 H   0  0  0  0  0  0 
    1.8696   -0.5300    0.8944 H   0  0  0  0  0  0 
    3.2178    1.3055    0.1103 H   0  0  0  0  0  0 
    1.7699    1.9507    0.8786 H   0  0  0  0  0  0 
    2.0769    1.5786   -2.1478 H   0  0  0  0  0  0 
    0.7524    2.4101   -1.3378 H   0  0  0  0  0  0 
    3.6833    3.2994   -1.3282 H   0  0  0  0  0  0 
    2.4150    3.9440   -2.3646 H   0  0  0  0  0  0 
    2.4829    4.1335    0.6933 H   0  0  0  0  0  0 
    1.1447    4.6917   -0.3144 H   0  0  0  0  0  0 
    4.0385    5.6872   -0.4993 H   0  0  0  0  0  0 
    2.7008    6.2579   -1.4997 H   0  0  0  0  0  0 
    1.4967    7.0388    0.5549 H   0  0  0  0  0  0 
    2.8353    6.4706    1.5556 H   0  0  0  0  0  0 
    3.0488    8.6072   -0.6329 H   0  0  0  0  0  0 
    4.3877    8.0245    0.3603 H   0  0  0  0  0  0 
    1.8437    9.3271    1.4651 H   0  0  0  0  0  0 
    3.2292    8.8343    2.4211 H   0  0  0  0  0  0 
    3.1943   11.2698    2.0080 H   0  0  0  0  0  0 
    3.1464   11.0147    0.2721 H   0  0  0  0  0  0 
    5.3651   11.7048    0.9751 H   0  0  0  0  0  0 
    5.4383   10.0927    0.2881 H   0  0  0  0  0  0 
    5.3518   10.7049    3.2929 H   0  0  0  0  0  0 
    5.5294    9.0993    2.5793 H   0  0  0  0  0  0 
    7.5007   11.4121    2.2152 H   0  0  0  0  0  0 
    7.6662    9.8103    1.4919 H   0  0  0  0  0  0 
    7.7168    8.7837    3.7782 H   0  0  0  0  0  0 
    7.5502   10.3853    4.5012 H   0  0  0  0  0  0 
    9.8641    9.4949    2.6976 H   0  0  0  0  0  0 
    9.6977   11.0962    3.4207 H   0  0  0  0  0  0 
    9.7534   10.0689    5.7085 H   0  0  0  0  0  0 
    9.9198    8.4675    4.9854 H   0  0  0  0  0  0 
   12.0814    9.1621    3.9328 H   0  0  0  0  0  0 
   12.1192    9.3484    5.6945 H   0  0  0  0  0  0 
   11.9141   10.7723    4.6600 H   0  0  0  0  0  0 
  1  2  1  0
  1 19  1  0
  1 20  1  0
  1 21  1  0
  2  3  1  0
  2 22  1  0
  2 23  1  0
  3  4  1  0
  3 24  1  0
  3 25  1  0
  4  5  1  0
  4 26  1  0
  4 27  1  0
  5  6  1  0
  5 28  1  0
  5 29  1  0
  6  7  1  0
  6 30  1  0
  6 31  1  0
  7  8  1  0
  7 32  1  0
  7 33  1  0
  8  9  1  0
  8 34  1  0
  8 35  1  0
  9 10  1  0
  9 36  1  0
  9 37  1  0
 10 11  1  0
 10 38  1  0
 10 39  1  0
 11 12  1  0
 11 40  1  0
 11 41  1  0
 12 13  1  0
 12 42  1  0
 12 43  1  0
 13 14  1  0
 13 44  1  0
 13 45  1  0
 14 15  1  0
 14 46  1  0
 14 47  1  0
 15 16  1  0
 15 48  1  0
 15 49  1  0
 16 17  1  0
 16 50  1  0
 16 51  1  0
 17 18  1  0
 17 52  1  0
 17 53  1  0
 18 54  1  0
 18 55  1  0
 18 56  1  0
conformer 102  

    0.0000    0.0000    0.0000 C   0  0  0  0  0  0 
    1.5204    0.0000    0.0000 C   0  0  0  0  0  0 
    2.0809    1.4230    0.0000 C   0  0  0  0  0  0 
    3.6111    1.4152    0.0038 C   0  0  0  0  0  0 
    4.2276    2.8123   -0.1117 C   0  0  0  0  0  0 
    3.9475    3.7032    1.1005 C   0  0  0  0  0  0 
    4.6809    5.0416    0.9852 C   0  0  0  0  0  0 
    4.3997    5.9361    2.1937 C   0  0  0  0  0  0 
    5.1330    7.2735    2.0786 C   0  0  0  0  0  0 
    4.8515    8.1681    3.2869 C   0  0  0  0  0  0 
    5.5852    9.5061    3.1714 C   0  0  0  0  0  0 
    5.2971   10.4017    4.3781 C   0  0  0  0  0  0 
    6.0955   11.7090    4.3723 C   0  0  0  0  0  0 
    5.8675   12.6235    3.1638 C   0  0  0  0  0  0 
    4.4103   13.0637    3.0041 C   0  0  0  0  0  0 
    4.2167   14.1370    1.9281 C   0  0  0  0  0  0 
    4.5278   13.6412    0.5152 C   0  0  0  0  0  0 
    4.2129   14.7038   -0.5268 C   0  0  0  0  0  0 
   -0.3790   -1.0268   -0.0006 H   0  0  0  0  0  0 
   -0.3924    0.5064    0.8877 H   0  0  0  0  0  0 
   -0.3923    0.5076   -0.8870 H   0  0  0  0  0  0 
    1.8794   -0.5422   -0.8826 H   0  0  0  0  0  0 
    1.8802   -0.5417    0.8825 H   0  0  0  0  0  0 
    1.7177    1.9603   -0.8844 H   0  0  0  0  0  0 
    1.7052    1.9550    0.8811 H   0  0  0  0  0  0 
    3.9770    0.9259    0.9148 H   0  0  0  0  0  0 
    3.9678    0.8142   -0.8419 H   0  0  0  0  0  0 
    5.3125    2.6975   -0.2282 H   0  0  0  0  0  0 
    3.8627    3.3011   -1.0232 H   0  0  0  0  0  0 
    2.8718    3.8916    1.1881 H   0  0  0  0  0  0 
    4.2642    3.1891    2.0160 H   0  0  0  0  0  0 
    5.7601    4.8638    0.9037 H   0  0  0  0  0  0 
    4.3671    5.5541    0.0676 H   0  0  0  0  0  0 
    3.3206    6.1148    2.2754 H   0  0  0  0  0  0 
    4.7129    5.4231    3.1112 H   0  0  0  0  0  0 
    4.8198    7.7862    1.1609 H   0  0  0  0  0  0 
    6.2121    7.0950    1.9972 H   0  0  0  0  0  0 
    5.1645    7.6550    4.2043 H   0  0  0  0  0  0 
    3.7724    8.3472    3.3681 H   0  0  0  0  0  0 
    5.2712   10.0068    2.2486 H   0  0  0  0  0  0 
    6.6645    9.3278    3.0951 H   0  0  0  0  0  0 
    5.5481    9.8565    5.2968 H   0  0  0  0  0  0 
    4.2238   10.6170    4.4336 H   0  0  0  0  0  0 
    5.8557   12.2647    5.2874 H   0  0  0  0  0  0 
    7.1651   11.4714    4.4291 H   0  0  0  0  0  0 
    6.2158   12.1221    2.2548 H   0  0  0  0  0  0 
    6.4992   13.5121    3.2876 H   0  0  0  0  0  0 
    4.0514   13.4676    3.9588 H   0  0  0  0  0  0 
    3.7780   12.2009    2.7657 H   0  0  0  0  0  0 
    3.1738   14.4756    1.9674 H   0  0  0  0  0  0 
    4.8399   15.0090    2.1611 H   0  0  0  0  0  0 
    5.5857   13.3710    0.4305 H   0  0  0  0  0  0 
    3.9419   12.7406    0.2984 H   0  0  0  0  0  0 
    4.4453   14.3316   -1.5295 H   0  0  0  0  0  0 
    4.8039   15.6090   -0.3546 H   0  0  0  0  0  0 
    3.1527   14.9752   -0.5030 H   0  0  0  0  0  0 
  1  2  1  0
  1 19  1  0
  1 20  1  0
  1 21  1  0
  2  3  1  0
  2 22  1  0
  2 23  1  0
  3  4  1  0
  3 24  1  0
  3 25  1  0
  4  5  1  0
  4 26  1  0
  4 27  1  0
  5  6  1  0
  5 28  1  0
  5 29  1  0
  6  7  1  0
  6 30  1  0
  6 31  1  0
  7  8  1  0
  7 32  1  0
  7 33  1  0
  8  9  1  0
  8 34  1  0
  8 35  1  0
  9 10  1  0
  9 36  1  0
  9 37  1  0
 10 11  1  0
 10 38  1  0
 10 39  1  0
 11 12  1  0
 11 40  1  0
 11 41  1  0
 12 13  1  0
 12 42  1  0
 12 43  1  0
 13 14  1  0
 13 44  1  0
 13 45  1  0
 14 15  1  0
 14 46  1  0
 14 47  1  0
 15 16  1  0
 15 48  1  0
 15 49  1  0
 16 17  1  0
 16 50  1  0
 16 51  1  0
 17 18  1  0
 17 52  1  0
 17 53  1  0
 18 54  1  0
 18 55  1  0
 18 56  1  0
conformer 103  

    0.0000    0.0000    0.0000 H   0  0  0  0  0  0 
    2.7096   -2.3127   -8.5980 H   0  0  0  0  0  0 
    3.5494    1.1618   -0.8510 H   0  0  0  0  0  0 
    1.4665   -1.9935  -12.1015 H   0  0  0  0  0  0 
    3.1023    1.5911    0.0526 C   0  0  0  0  0  0 
    1.7052   -2.5082  -11.1626 C   0  0  0  0  0  0 
    1.0972   -0.0000    0.0000 C   0  0  0  0  0  0 
    1.6230   -2.1678   -8.6274 C   0  0  0  0  0  0 
    1.2129   -1.6366  -10.0027 C   0  0  0  0  0  0 
    1.5794    1.4539    0.0000 C   0  0  0  0  0  0 
    1.1884    1.9799   -0.8784 H   0  0  0  0  0  0 
    1.6248   -0.6283  -10.1348 H   0  0  0  0  0  0 
    3.4929    1.0285    0.9091 H   0  0  0  0  0  0 
    2.7971   -2.5882  -11.1126 H   0  0  0  0  0  0 
    1.1592   -3.1442   -8.4484 H   0  0  0  0  0  0 
    1.4039   -0.4745    0.9405 H   0  0  0  0  0  0 
    2.6841   -1.4495   -3.6178 H   0  0  0  0  0  0 
    1.6574    0.2076   -5.1937 H   0  0  0  0  0  0 
    1.2047   -1.2043   -7.5143 C   0  0  0  0  0  0 
    1.5912   -0.8679   -1.1615 C   0  0  0  0  0  0 
    3.5226    3.0580    0.1682 C   0  0  0  0  0  0 
    1.0742   -3.9030  -11.1816 C   0  0  0  0  0  0 
    2.6810   -0.9745   -1.1144 H   0  0  0  0  0  0 
    0.1183   -1.0564   -7.5460 H   0  0  0  0  0  0 
    3.0853    3.4958    1.0738 H   0  0  0  0  0  0 
    1.4045   -4.4791  -10.3099 H   0  0  0  0  0  0 
    1.1445    1.9539    0.8748 H   0  0  0  0  0  0 
    0.1215   -1.5401  -10.0524 H   0  0  0  0  0  0 
    5.4430    2.6396    1.0703 H   0  0  0  0  0  0 
    0.8278   -5.6303  -12.4326 H   0  0  0  0  0  0 
    1.1923   -0.7714   -5.0256 C   0  0  0  0  0  0 
    1.5977   -1.3016   -3.6493 C   0  0  0  0  0  0 
    5.0440    3.1982    0.2157 C   0  0  0  0  0  0 
    1.3960   -4.6926  -12.4532 C   0  0  0  0  0  0 
    1.6100   -1.7346   -6.1380 C   0  0  0  0  0  0 
    1.1797   -0.3379   -2.5364 C   0  0  0  0  0  0 
    1.1791   -1.8763   -1.0285 H   0  0  0  0  0  0 
    1.6696   -0.2251   -7.6816 H   0  0  0  0  0  0 
   -0.0158   -3.8060  -11.1052 H   0  0  0  0  0  0 
    3.1281    3.6214   -0.6862 H   0  0  0  0  0  0 
    5.4863    2.7663   -0.6895 H   0  0  0  0  0  0 
    1.0563   -4.1362  -13.3344 H   0  0  0  0  0  0 
    2.6963   -1.8830   -6.1068 H   0  0  0  0  0  0 
    0.0931   -0.1932   -2.5648 H   0  0  0  0  0  0 
    0.1061   -0.6230   -5.0567 H   0  0  0  0  0  0 
    1.1327   -2.2808   -3.4818 H   0  0  0  0  0  0 
    1.6436    0.6384   -2.7167 H   0  0  0  0  0  0 
    1.1449   -2.7136   -5.9699 H   0  0  0  0  0  0 
    5.4658    4.6543    0.3308 C   0  0  0  0  0  0 
    2.8726   -5.0250  -12.6027 C   0  0  0  0  0  0 
    6.5571    4.7314    0.3631 H   0  0  0  0  0  0 
    3.4743   -4.1227  -12.7452 H   0  0  0  0  0  0 
    5.1095    5.2349   -0.5261 H   0  0  0  0  0  0 
    3.0263   -5.6669  -13.4761 H   0  0  0  0  0  0 
    5.0661    5.1077    1.2435 H   0  0  0  0  0  0 
    3.2471   -5.5563  -11.7220 H   0  0  0  0  0  0 
  1  7  1  0
  2  8  1  0
  3  5  1  0
  4  6  1  0
  5 10  1  0
  5 13  1  0
  5 21  1  0
  6  9  1  0
  6 14  1  0
  6 22  1  0
  7 10  1  0
  7 16  1  0
  7 20  1  0
  8  9  1  0
  8 15  1  0
  8 19  1  0
  9 12  1  0
  9 28  1  0
 10 11  1  0
 10 27  1  0
 17 32  1  0
 18 31  1  0
 19 24  1  0
 19 35  1  0
 19 38  1  0
 20 23  1  0
 20 36  1  0
 20 37  1  0
 21 25  1  0
 21 33  1  0
 21 40  1  0
 22 26  1  0
 22 34  1  0
 22 39  1  0
 29 33  1  0
 30 34  1  0
 31 32  1  0
 31 35  1  0
 31 45  1  0
 32 36  1  0
 32 46  1  0
 33 41  1  0
 33 49  1  0
 34 42  1  0
 34 50  1  0
 35 43  1  0
 35 48  1  0
 36 44  1  0
 36 47  1  0
 49 51  1  0
 49 53  1  0
 49 55  1  0
 50 52  1  0
 50 54  1  0
 50 56  1  0
conformer 104  

    0.0000    0.0000    0.0000 H   0  0  0  0  0  0 
    5.7394   -2.6913    3.1373 H   0  0  0  0  0  0 
    1.4186    1.7095   -2.1351 H   0  0  0  0  0  0 
    7.5421   -1.7596    5.5021 H   0  0  0  0  0  0 
    1.0953    2.2140   -1.2164 C   0  0  0  0  0  0 
    6.5511   -1.3017    5.3977 C   0  0  0  0  0  0 
    1.0968    0.0000    0.0000 C   0  0  0  0  0  0 
    5.7641   -3.2910    4.0544 C   0  0  0  0  0  0 
    5.4906   -2.3984    5.2666 C   0  0  0  0  0  0 
    1.6084    1.4416    0.0000 C   0  0  0  0  0  0 
    2.7052    1.4422   -0.0004 H   0  0  0  0  0  0 
    4.5039   -1.9308    5.1742 H   0  0  0  0  0  0 
   -0.0015    2.2136   -1.2160 H   0  0  0  0  0  0 
    6.5632   -0.7043    4.4792 H   0  0  0  0  0  0 
    6.7822   -3.6938    4.1289 H   0  0  0  0  0  0 
    1.4205   -0.5050   -0.9183 H   0  0  0  0  0  0 
    1.1151   -2.4799    3.3585 H   0  0  0  0  0  0 
    3.5069   -2.2757    2.6981 H   0  0  0  0  0  0 
    4.7967   -4.4727    3.9353 C   0  0  0  0  0  0 
    1.6100   -0.7726    1.2174 C   0  0  0  0  0  0 
    1.6070    3.6555   -1.2165 C   0  0  0  0  0  0 
    6.2719   -0.4031    6.6045 C   0  0  0  0  0  0 
    2.7056   -0.7604    1.2120 H   0  0  0  0  0  0 
    4.9239   -5.1235    4.8095 H   0  0  0  0  0  0 
    1.2839    4.1602   -0.2978 H   0  0  0  0  0  0 
    5.3017    0.0933    6.4800 H   0  0  0  0  0  0 
    1.2851    1.9460    0.9187 H   0  0  0  0  0  0 
    5.4785   -3.0093    6.1772 H   0  0  0  0  0  0 
    1.4180    3.9292   -3.3533 H   0  0  0  0  0  0 
    8.3303    0.1571    6.9715 H   0  0  0  0  0  0 
    2.9942   -3.2376    2.5993 C   0  0  0  0  0  0 
    1.4870   -3.0021    2.4686 C   0  0  0  0  0  0 
    1.0942    4.4273   -2.4320 C   0  0  0  0  0  0 
    7.3586    0.6476    6.8422 C   0  0  0  0  0  0 
    3.3126   -4.1127    3.8143 C   0  0  0  0  0  0 
    1.1006   -2.2157    1.2126 C   0  0  0  0  0  0 
    1.2828   -0.2699    2.1355 H   0  0  0  0  0  0 
    5.0880   -5.0707    3.0627 H   0  0  0  0  0  0 
    6.1948   -1.0255    7.5047 H   0  0  0  0  0  0 
    2.7038    3.6561   -1.2168 H   0  0  0  0  0  0 
   -0.0020    4.4333   -2.4343 H   0  0  0  0  0  0 
    7.1387    1.1674    7.7824 H   0  0  0  0  0  0 
    2.9702   -3.6167    4.7297 H   0  0  0  0  0  0 
    0.0060   -2.2082    1.1385 H   0  0  0  0  0  0 
    3.3715   -3.7199    1.6899 H   0  0  0  0  0  0 
    0.9748   -3.9717    2.4345 H   0  0  0  0  0  0 
    1.4733   -2.7374    0.3227 H   0  0  0  0  0  0 
    2.7435   -5.0482    3.7417 H   0  0  0  0  0  0 
    1.6007    5.8609   -2.4358 C   0  0  0  0  0  0 
    7.4570    1.6815    5.7312 C   0  0  0  0  0  0 
    1.2667    6.3973   -1.5420 H   0  0  0  0  0  0 
    7.7934    1.2315    4.7926 H   0  0  0  0  0  0 
    1.2221    6.3943   -3.3134 H   0  0  0  0  0  0 
    8.1799    2.4572    6.0035 H   0  0  0  0  0  0 
    2.6945    5.8905   -2.4661 H   0  0  0  0  0  0 
    6.4907    2.1653    5.5574 H   0  0  0  0  0  0 
  1  7  1  0
  2  8  1  0
  3  5  1  0
  4  6  1  0
  5 10  1  0
  5 13  1  0
  5 21  1  0
  6  9  1  0
  6 14  1  0
  6 22  1  0
  7 10  1  0
  7 16  1  0
  7 20  1  0
  8  9  1  0
  8 15  1  0
  8 19  1  0
  9 12  1  0
  9 28  1  0
 10 11  1  0
 10 27  1  0
 17 32  1  0
 18 31  1  0
 19 24  1  0
 19 35  1  0
 19 38  1  0
 20 23  1  0
 20 36  1  0
 20 37  1  0
 21 25  1  0
 21 33  1  0
 21 40  1  0
 22 26  1  0
 22 34  1  0
 22 39  1  0
 29 33  1  0
 30 34  1  0
 31 32  1  0
 31 35  1  0
 31 45  1  0
 32 36  1  0
 32 46  1  0
 33 41  1  0
 33 49  1  0
 34 42  1  0
 34 50  1  0
 35 43  1  0
 35 48  1  0
 36 44  1  0
 36 47  1  0
 49 51  1  0
 49 53  1  0
 49 55  1  0
 50 52  1  0
 50 54  1  0
 50 56  1  0
conformer 105  

    0.0000    0.0000    0.0000 H   0  0  0  0  0  0 
   -4.6512    0.4660   -4.2888 H   0  0  0  0  0  0 
    0.0528    2.1951    1.2860 H   0  0  0  0  0  0 
   -3.5884    4.0160   -3.2639 H   0  0  0  0  0  0 
    1.1489    2.1962    1.2453 C   0  0  0  0  0  0 
   -4.5987    3.8922   -3.6695 C   0  0  0  0  0  0 
    1.0961    0.0000    0.0000 C   0  0  0  0  0  0 
   -4.1894    1.4593   -4.3517 C   0  0  0  0  0  0 
   -5.0432    2.4341   -3.5354 C   0  0  0  0  0  0 
    1.6156    1.4390    0.0000 C   0  0  0  0  0  0 
    2.7115    1.4344   -0.0381 H   0  0  0  0  0  0 
   -5.0299    2.1386   -2.4792 H   0  0  0  0  0  0 
    1.5067    1.6807    2.1449 H   0  0  0  0  0  0 
   -4.5607    4.1693   -4.7299 H   0  0  0  0  0  0 
   -4.2094    1.7503   -5.4090 H   0  0  0  0  0  0 
    1.4017   -0.4912    0.9326 H   0  0  0  0  0  0 
   -0.6402    0.5512   -2.1528 H   0  0  0  0  0  0 
    0.0074   -0.4718   -4.9620 H   0  0  0  0  0  0 
   -2.7398    1.3675   -3.8676 C   0  0  0  0  0  0 
    1.6211   -0.8392   -1.1690 C   0  0  0  0  0  0 
    1.6600    3.6379    1.2439 C   0  0  0  0  0  0 
   -5.5524    4.8323   -2.9285 C   0  0  0  0  0  0 
    2.7113   -0.9264   -1.0804 H   0  0  0  0  0  0 
   -2.7344    1.1420   -2.7955 H   0  0  0  0  0  0 
    1.3026    4.1536    0.3443 H   0  0  0  0  0  0 
   -5.5941    4.5523   -1.8688 H   0  0  0  0  0  0 
    1.2604    1.9667   -0.8922 H   0  0  0  0  0  0 
   -6.0826    2.3439   -3.8749 H   0  0  0  0  0  0 
    0.0977    4.3994    2.5307 H   0  0  0  0  0  0 
   -4.0967    6.4073   -2.6501 H   0  0  0  0  0  0 
   -0.4796    0.2387   -4.2825 C   0  0  0  0  0  0 
   -0.2099   -0.1868   -2.8368 C   0  0  0  0  0  0 
    1.1931    4.3944    2.4872 C   0  0  0  0  0  0 
   -5.1080    6.2891   -3.0564 C   0  0  0  0  0  0 
   -1.9694    0.2891   -4.6345 C   0  0  0  0  0  0 
    1.2921   -0.3146   -2.5702 C   0  0  0  0  0  0 
    1.2229   -1.8568   -1.0697 H   0  0  0  0  0  0 
   -2.2372    2.3314   -4.0033 H   0  0  0  0  0  0 
   -6.5661    4.7211   -3.3323 H   0  0  0  0  0  0 
    2.7561    3.6391    1.2030 H   0  0  0  0  0  0 
    1.5515    3.8855    3.3895 H   0  0  0  0  0  0 
   -5.0682    6.5749   -4.1140 H   0  0  0  0  0  0 
   -2.0592    0.4824   -5.7107 H   0  0  0  0  0  0 
    1.7823    0.6519   -2.7342 H   0  0  0  0  0  0 
   -0.0242    1.2185   -4.4711 H   0  0  0  0  0  0 
   -0.7017   -1.1463   -2.6377 H   0  0  0  0  0  0 
    1.7286   -1.0072   -3.3010 H   0  0  0  0  0  0 
   -2.4236   -0.6922   -4.4509 H   0  0  0  0  0  0 
    1.6985    5.8283    2.4892 C   0  0  0  0  0  0 
   -6.0531    7.2264   -2.3218 C   0  0  0  0  0  0 
    1.3530    6.3507    3.3868 H   0  0  0  0  0  0 
   -6.0911    6.9876   -1.2541 H   0  0  0  0  0  0 
    2.7928    5.8586    2.4786 H   0  0  0  0  0  0 
   -5.7165    8.2626   -2.4263 H   0  0  0  0  0  0 
    1.3308    6.3752    1.6151 H   0  0  0  0  0  0 
   -7.0679    7.1564   -2.7261 H   0  0  0  0  0  0 
  1  7  1  0
  2  8  1  0
  3  5  1  0
  4  6  1  0
  5 10  1  0
  5 13  1  0
  5 21  1  0
  6  9  1  0
  6 14  1  0
  6 22  1  0
  7 10  1  0
  7 16  1  0
  7 20  1  0
  8  9  1  0
  8 15  1  0
  8 19  1  0
  9 12  1  0
  9 28  1  0
 10 11  1  0
 10 27  1  0
 17 32  1  0
 18 31  1  0
 19 24  1  0
 19 35  1  0
 19 38  1  0
 20 23  1  0
 20 36  1  0
 20 37  1  0
 21 25  1  0
 21 33  1  0
 21 40  1  0
 22 26  1  0
 22 34  1  0
 22 39  1  0
 29 33  1  0
 30 34  1  0
 31 32  1  0
 31 35  1  0
 31 45  1  0
 32 36  1  0
 32 46  1  0
 33 41  1  0
 33 49  1  0
 34 42  1  0
 34 50  1  0
 35 43  1  0
 35 48  1  0
 36 44  1  0
 36 47  1  0
 49 51  1  0
 49 53  1  0
 49 55  1  0
 50 52  1  0
 50 54  1  0
 50 56  1  0
conformer 106  

    0.0000    0.0000    0.0000 C   0  0  0  0  0  0 
    1.5204    0.0000   -0.0000 C   0  0  0  0  0  0 
    2.0804    1.4222    0.0000 C   0  0  0  0  0  0 
    3.6100    1.4178    0.0000 C   0  0  0  0  0  0 
    4.1705    2.8409    0.0000 C   0  0  0  0  0  0 
    5.7001    2.8365    0.0000 C   0  0  0  0  0  0 
    6.2606    4.2596   -0.0000 C   0  0  0  0  0  0 
    7.7902    4.2551   -0.0001 C   0  0  0  0  0  0 
    8.3511    5.6792    0.0003 C   0  0  0  0  0  0 
    9.8813    5.6715   -0.0044 C   0  0  0  0  0  0 
   10.4982    7.0683    0.1132 C   0  0  0  0  0  0 
   10.2166    7.9621   -1.0976 C   0  0  0  0  0  0 
   10.9491    9.3014   -0.9772 C   0  0  0  0  0  0 
   10.7897   10.1936   -2.2126 C   0  0  0  0  0  0 
    9.3515   10.6682   -2.4350 C   0  0  0  0  0  0 
    9.2265   11.7251   -3.5378 C   0  0  0  0  0  0 
    9.6926   11.2889   -4.9290 C   0  0  0  0  0  0 
    8.9348   10.0894   -5.4761 C   0  0  0  0  0  0 
   -0.3790   -1.0268   -0.0000 H   0  0  0  0  0  0 
   -0.3923    0.5070   -0.8874 H   0  0  0  0  0  0 
   -0.3923    0.5070    0.8874 H   0  0  0  0  0  0 
    1.8799   -0.5419    0.8825 H   0  0  0  0  0  0 
    1.8799   -0.5419   -0.8825 H   0  0  0  0  0  0 
    1.7145    1.9611   -0.8824 H   0  0  0  0  0  0 
    1.7145    1.9611    0.8824 H   0  0  0  0  0  0 
    3.9757    0.8789   -0.8825 H   0  0  0  0  0  0 
    3.9757    0.8789    0.8825 H   0  0  0  0  0  0 
    3.8048    3.3798   -0.8825 H   0  0  0  0  0  0 
    3.8048    3.3798    0.8825 H   0  0  0  0  0  0 
    6.0658    2.2976    0.8825 H   0  0  0  0  0  0 
    6.0659    2.2976   -0.8825 H   0  0  0  0  0  0 
    5.8950    4.7985    0.8826 H   0  0  0  0  0  0 
    5.8947    4.7984   -0.8825 H   0  0  0  0  0  0 
    8.1562    3.7169   -0.8829 H   0  0  0  0  0  0 
    8.1555    3.7158    0.8823 H   0  0  0  0  0  0 
    7.9749    6.2113   -0.8805 H   0  0  0  0  0  0 
    7.9885    6.2160    0.8852 H   0  0  0  0  0  0 
   10.2466    5.1838   -0.9164 H   0  0  0  0  0  0 
   10.2386    5.0690    0.8401 H   0  0  0  0  0  0 
   10.1344    7.5557    1.0259 H   0  0  0  0  0  0 
   11.5832    6.9524    0.2283 H   0  0  0  0  0  0 
   10.5345    7.4506   -2.0139 H   0  0  0  0  0  0 
    9.1398    8.1405   -1.1781 H   0  0  0  0  0  0 
   10.5975    9.8376   -0.0873 H   0  0  0  0  0  0 
   12.0197    9.1127   -0.8294 H   0  0  0  0  0  0 
   11.4403   11.0681   -2.0889 H   0  0  0  0  0  0 
   11.1498    9.6512   -3.0941 H   0  0  0  0  0  0 
    8.9695   11.1038   -1.5033 H   0  0  0  0  0  0 
    8.7016    9.8183   -2.6681 H   0  0  0  0  0  0 
    9.7968   12.6150   -3.2437 H   0  0  0  0  0  0 
    8.1769   12.0391   -3.5979 H   0  0  0  0  0  0 
   10.7662   11.0713   -4.9212 H   0  0  0  0  0  0 
    9.5542   12.1315   -5.6174 H   0  0  0  0  0  0 
    9.2405    9.8912   -6.5084 H   0  0  0  0  0  0 
    7.8554   10.2707   -5.4714 H   0  0  0  0  0  0 
    9.1376    9.1867   -4.8923 H   0  0  0  0  0  0 
  1  2  1  0
  1 19  1  0
  1 20  1  0
  1 21  1  0
  2  3  1  0
  2 22  1  0
  2 23  1  0
  3  4  1  0
  3 24  1  0
  3 25  1  0
  4  5  1  0
  4 26  1  0
  4 27  1  0
  5  6  1  0
  5 28  1  0
  5 29  1  0
  6  7  1  0
  6 30  1  0
  6 31  1  0
  7  8  1  0
  7 32  1  0
  7 33  1  0
  8  9  1  0
  8 34  1  0
  8 35  1  0
  9 10  1  0
  9 36  1  0
  9 37  1  0
 10 11  1  0
 10 38  1  0
 10 39  1  0
 11 12  1  0
 11 40  1  0
 11 41  1  0
 12 13  1  0
 12 42  1  0
 12 43  1  0
 13 14  1  0
 13 44  1  0
 13 45  1  0
 14 15  1  0
 14 46  1  0
 14 47  1  0
 15 16  1  0
 15 48  1  0
 15 49  1  0
 16 17  1  0
 16 50  1  0
 16 51  1  0
 17 18  1  0
 17 52  1  0
 17 53  1  0
 18 54  1  0
 18 55  1  0
 18 56  1  0
conformer 107  

    0.0000    0.0000    0.0000 C   0  0  0  0  0  0 
    1.5204    0.0000    0.0000 C   0  0  0  0  0  0 
    2.0804    1.4222    0.0000 C   0  0  0  0  0  0 
    3.6099    1.4177    0.0002 C   0  0  0  0  0  0 
    4.1705    2.8409    0.0009 C   0  0  0  0  0  0 
    5.7008    2.8363    0.0024 C   0  0  0  0  0  0 
    6.2587    4.2608    0.0115 C   0  0  0  0  0  0 
    7.7857    4.3197   -0.0961 C   0  0  0  0  0  0 
    8.5626    3.5985    1.0098 C   0  0  0  0  0  0 
    8.2585    4.1276    2.4137 C   0  0  0  0  0  0 
    9.1392    3.4448    3.4636 C   0  0  0  0  0  0 
    8.9468    4.0040    4.8764 C   0  0  0  0  0  0 
    7.5530    3.7378    5.4519 C   0  0  0  0  0  0 
    7.4597    4.2020    6.9079 C   0  0  0  0  0  0 
    6.0521    4.0759    7.4980 C   0  0  0  0  0  0 
    5.5717    2.6284    7.6232 C   0  0  0  0  0  0 
    4.2134    2.5547    8.3221 C   0  0  0  0  0  0 
    3.7276    1.1193    8.4456 C   0  0  0  0  0  0 
   -0.3923    0.5070   -0.8874 H   0  0  0  0  0  0 
   -0.3790   -1.0268   -0.0000 H   0  0  0  0  0  0 
   -0.3923    0.5070    0.8874 H   0  0  0  0  0  0 
    1.8799   -0.5419   -0.8825 H   0  0  0  0  0  0 
    1.8799   -0.5419    0.8825 H   0  0  0  0  0  0 
    1.7145    1.9611   -0.8825 H   0  0  0  0  0  0 
    1.7144    1.9611    0.8824 H   0  0  0  0  0  0 
    3.9760    0.8793   -0.8825 H   0  0  0  0  0  0 
    3.9754    0.8785    0.8826 H   0  0  0  0  0  0 
    3.8044    3.3795    0.8835 H   0  0  0  0  0  0 
    3.8051    3.3798   -0.8817 H   0  0  0  0  0  0 
    6.0549    2.2884    0.8828 H   0  0  0  0  0  0 
    6.0676    2.3032   -0.8831 H   0  0  0  0  0  0 
    5.8386    4.8154   -0.8372 H   0  0  0  0  0  0 
    5.9251    4.7854    0.9142 H   0  0  0  0  0  0 
    8.0888    3.8976   -1.0624 H   0  0  0  0  0  0 
    8.0901    5.3737   -0.1127 H   0  0  0  0  0  0 
    9.6337    3.7207    0.8045 H   0  0  0  0  0  0 
    8.3641    2.5214    0.9674 H   0  0  0  0  0  0 
    8.4245    5.2110    2.4424 H   0  0  0  0  0  0 
    7.2048    3.9502    2.6500 H   0  0  0  0  0  0 
   10.1928    3.5738    3.1864 H   0  0  0  0  0  0 
    8.9433    2.3655    3.4658 H   0  0  0  0  0  0 
    9.1477    5.0822    4.8751 H   0  0  0  0  0  0 
    9.6977    3.5436    5.5306 H   0  0  0  0  0  0 
    7.3368    2.6659    5.3852 H   0  0  0  0  0  0 
    6.7958    4.2634    4.8598 H   0  0  0  0  0  0 
    8.1682    3.6349    7.5239 H   0  0  0  0  0  0 
    7.7618    5.2550    6.9678 H   0  0  0  0  0  0 
    5.3446    4.6493    6.8866 H   0  0  0  0  0  0 
    6.0566    4.5389    8.4927 H   0  0  0  0  0  0 
    6.3075    2.0439    8.1886 H   0  0  0  0  0  0 
    5.4877    2.1729    6.6302 H   0  0  0  0  0  0 
    4.2843    2.9971    9.3225 H   0  0  0  0  0  0 
    3.4740    3.1378    7.7608 H   0  0  0  0  0  0 
    3.6139    0.6573    7.4597 H   0  0  0  0  0  0 
    2.7559    1.0901    8.9484 H   0  0  0  0  0  0 
    4.4304    0.5162    9.0291 H   0  0  0  0  0  0 
  1  2  1  0
  1 19  1  0
  1 20  1  0
  1 21  1  0
  2  3  1  0
  2 22  1  0
  2 23  1  0
  3  4  1  0
  3 24  1  0
  3 25  1  0
  4  5  1  0
  4 26  1  0
  4 27  1  0
  5  6  1  0
  5 28  1  0
  5 29  1  0
  6  7  1  0
  6 30  1  0
  6 31  1  0
  7  8  1  0
  7 32  1  0
  7 33  1  0
  8  9  1  0
  8 34  1  0
  8 35  1  0
  9 10  1  0
  9 36  1  0
  9 37  1  0
 10 11  1  0
 10 38  1  0
 10 39  1  0
 11 12  1  0
 11 40  1  0
 11 41  1  0
 12 13  1  0
 12 42  1  0
 12 43  1  0
 13 14  1  0
 13 44  1  0
 13 45  1  0
 14 15  1  0
 14 46  1  0
 14 47  1  0
 15 16  1  0
 15 48  1  0
 15 49  1  0
 16 17  1  0
 16 50  1  0
 16 51  1  0
 17 18  1  0
 17 52  1  0
 17 53  1  0
 18 54  1  0
 18 55  1  0
 18 56  1  0
conformer 108  

    0.0000    0.0000    0.0000 C   0  0  0  0  0  0 
    1.5202   -0.0000    0.0000 C   0  0  0  0  0  0 
    2.0795    1.4214    0.0000 C   0  0  0  0  0  0 
    3.6099    1.4196    0.0041 C   0  0  0  0  0  0 
    4.1583    2.8473   -0.0198 C   0  0  0  0  0  0 
    5.6811    2.9123   -0.1586 C   0  0  0  0  0  0 
    6.4832    2.2778    0.9821 C   0  0  0  0  0  0 
    6.1782    2.8904    2.3512 C   0  0  0  0  0  0
[truncated: 16,682,793 more chars]
